# Supplementary material for: Gut microbiome stability and dynamics in healthy donors and patients with non-gastrointestinal cancers
Source: J Exp Med. 2020 Nov 11;218(1):e20200606. doi: 10.1084/jem.20200606 (PMC7664509; doi:10.1084/jem.20200606)
Supplement: Data S1 — contains 22 tables that present summary statistics and other information. [file JEM_20200606_DataS1.xlsx]

## Sheet: S1.13446_Species_in_GTDB
gtdb_species_taxid	GTDB_species	GTDB_genus	GTDB_family	GTDB_order	GTDB_class	GTDB_phylum	reference	represenative	complete	chromosome	contig	scaffold	number_kept	included_genomes	NCBI_genus	NCBI_family	NCBI_order	NCBI_class	NCBI_phylum	NCBI_kingdom
2044	Prevotella bivia	g__Prevotella	f__Bacteroidaceae	o__Bacteroidales	c__Bacteroidia	p__Bacteroidota	0	1	0	0	5	2	5	GCF_000262545.1,GCF_000177315.1,GCF_000759045.1,GCF_000759165.1,GCF_000759245.1	Prevotella	Prevotellaceae	Bacteroidales	Bacteroidia	Bacteroidetes	Bacteria
23204	Dokdonia sp003095655	g__Dokdonia	f__Flavobacteriaceae	o__Flavobacteriales	c__Bacteroidia	p__Bacteroidota	0	0	1	0	0	0	1	GCF_003095655.1	Dokdonia	Flavobacteriaceae	Flavobacteriales	Flavobacteriia	Bacteroidetes	Bacteria
20846	Spiribacter curvatus	g__Spiribacter	f__Nitrococcaceae	o__Nitrococcales	c__Gammaproteobacteria	p__Proteobacteria	0	1	0	0	0	0	1	GCF_000485905.1	Spiribacter	Ectothiorhodospiraceae	Chromatiales	Gammaproteobacteria	Proteobacteria	Bacteria
1422	Coprococcus eutactus_A	g__Coprococcus	f__Lachnospiraceae	o__Lachnospirales	c__Clostridia	p__Firmicutes_A	0	0	0	0	0	4	4	GCF_001404315.1,GCF_001404675.1,GCF_001405115.1,GCF_001406175.1	Coprococcus	Lachnospiraceae	Clostridiales	Clostridia	Firmicutes	Bacteria
6529	Clavibacter capsici	g__Clavibacter	f__Microbacteriaceae	o__Actinomycetales	c__Actinobacteria	p__Actinobacteriota	0	0	1	0	1	1	3	GCF_001280205.1,GCF_000785165.1,GCF_002151115.1	Clavibacter	Microbacteriaceae	Micrococcales	Actinobacteria	Actinobacteria	Bacteria
156	Helicobacter pylori_C	g__Helicobacter	f__Helicobacteraceae	o__Campylobacterales	c__Campylobacteria	p__Campylobacterota	0	0	37	28	90	9	5	GCF_000011725.1,GCF_000020245.1,GCF_000023805.1,GCF_000093185.1,GCF_000148875.1	Helicobacter	Helicobacteraceae	Campylobacterales	Epsilonproteobacteria	Proteobacteria	Bacteria
19405	PCC-7375 sp000482245	g__PCC-7375	f__Phormidesmiaceae	o__Phormidesmiales	c__Cyanobacteriia	p__Cyanobacteria	0	0	0	0	1	0	1	GCF_000482245.1	Leptolyngbya	Leptolyngbyaceae	Synechococcales		Cyanobacteria	Bacteria
447	Helicobacter pylori_A	g__Helicobacter	f__Helicobacteraceae	o__Campylobacterales	c__Campylobacteria	p__Campylobacterota	0	0	2	0	22	0	5	GCF_000185245.1,GCF_001653455.1,GCF_000475475.1,GCF_000475675.1,GCF_000475735.1	Helicobacter	Helicobacteraceae	Campylobacterales	Epsilonproteobacteria	Proteobacteria	Bacteria
11570	Simonsiella muelleri	g__Simonsiella	f__Neisseriaceae	o__Burkholderiales	c__Gammaproteobacteria	p__Proteobacteria	0	1	1	0	0	0	2	GCF_000163775.2,GCF_002951835.1	Simonsiella	Neisseriaceae	Neisseriales	Betaproteobacteria	Proteobacteria	Bacteria
14581	Roseobacter litoralis	g__Roseobacter	f__Rhodobacteraceae	o__Rhodobacterales	c__Alphaproteobacteria	p__Proteobacteria	0	1	0	0	0	0	1	GCF_000154785.2	Roseobacter	Rhodobacteraceae	Rhodobacterales	Alphaproteobacteria	Proteobacteria	Bacteria
16038	Gilliamella mensalis	g__Gilliamella	f__Enterobacteriaceae	o__Enterobacterales	c__Gammaproteobacteria	p__Proteobacteria	0	0	0	0	0	1	1	GCF_900103085.1	Gilliamella	Orbaceae	Orbales	Gammaproteobacteria	Proteobacteria	Bacteria
22780	Acinetobacter sp002688565	g__Acinetobacter	f__Moraxellaceae	o__Pseudomonadales	c__Gammaproteobacteria	p__Proteobacteria	0	0	1	0	0	0	1	GCF_002688565.1	Acinetobacter	Moraxellaceae	Pseudomonadales	Gammaproteobacteria	Proteobacteria	Bacteria
27793	Kallipyga massiliensis	g__Kallipyga	f__Helcococcaceae	o__Tissierellales	c__Clostridia	p__Firmicutes_A	0	1	0	0	0	0	1	GCF_000311985.1	Kallipyga			Tissierellia	Firmicutes	Bacteria
28669	Cupriavidus sp900104095	g__Cupriavidus	f__Burkholderiaceae	o__Burkholderiales	c__Gammaproteobacteria	p__Proteobacteria	0	0	0	0	0	1	1	GCF_900104095.1	Ralstonia	Burkholderiaceae	Burkholderiales	Betaproteobacteria	Proteobacteria	Bacteria
4829	Pseudomonas_E sp001705835	g__Pseudomonas_E	f__Pseudomonadaceae	o__Pseudomonadales	c__Gammaproteobacteria	p__Proteobacteria	0	0	0	0	0	4	4	GCF_001705835.1,GCF_001705845.1,GCF_001705885.1,GCF_001705995.1	Pseudomonas	Pseudomonadaceae	Pseudomonadales	Gammaproteobacteria	Proteobacteria	Bacteria
4203	Anoxybacillus flavithermus	g__Anoxybacillus	f__Anoxybacillaceae	o__Bacillales	c__Bacilli	p__Firmicutes	0	0	1	0	1	1	3	GCF_000019045.1,GCF_000367505.1,GCF_001996285.1	Anoxybacillus	Bacillaceae	Bacillales	Bacilli	Firmicutes	Bacteria
2476	Sinorhizobium fredii_C	g__Sinorhizobium	f__Rhizobiaceae	o__Rhizobiales	c__Alphaproteobacteria	p__Proteobacteria	0	0	2	0	5	0	5	GCF_002288505.1,GCF_002944405.1,GCF_000261005.1,GCF_002531875.1,GCF_002532005.1	Sinorhizobium	Rhizobiaceae	Rhizobiales	Alphaproteobacteria	Proteobacteria	Bacteria
12447	Sinorhizobium fredii_B	g__Sinorhizobium	f__Rhizobiaceae	o__Rhizobiales	c__Alphaproteobacteria	p__Proteobacteria	0	0	0	1	1	0	2	GCF_000265205.3,GCF_002531555.1	Sinorhizobium	Rhizobiaceae	Rhizobiales	Alphaproteobacteria	Proteobacteria	Bacteria
29134	Sinorhizobium fredii_A	g__Sinorhizobium	f__Rhizobiaceae	o__Rhizobiales	c__Alphaproteobacteria	p__Proteobacteria	1	0	0	0	0	0	1	GCF_000018545.1	Sinorhizobium	Rhizobiaceae	Rhizobiales	Alphaproteobacteria	Proteobacteria	Bacteria
7700	Bradyrhizobium valentinum	g__Bradyrhizobium	f__Xanthobacteraceae	o__Rhizobiales	c__Alphaproteobacteria	p__Proteobacteria	0	1	0	0	1	0	2	GCF_001440405.1,GCF_001440385.1	Bradyrhizobium	Bradyrhizobiaceae	Rhizobiales	Alphaproteobacteria	Proteobacteria	Bacteria
22801	Microbacterium oleivorans_A	g__Microbacterium	f__Microbacteriaceae	o__Actinomycetales	c__Actinobacteria	p__Actinobacteriota	0	0	0	0	1	0	1	GCF_001644225.1	Microbacterium	Microbacteriaceae	Micrococcales	Actinobacteria	Actinobacteria	Bacteria
12287	Syntrophus aciditrophicus	g__Syntrophus	f__Syntrophaceae	o__Syntrophales	c__Syntrophia	p__Desulfobacterota	0	1	0	0	0	0	1	GCF_000013405.1	Syntrophus	Syntrophaceae	Syntrophobacterales	Deltaproteobacteria	Proteobacteria	Bacteria
1186	Capnocytophaga ochracea	g__Capnocytophaga	f__Flavobacteriaceae	o__Flavobacteriales	c__Bacteroidia	p__Bacteroidota	0	1	2	0	4	5	5	GCF_000023285.1,GCF_001278825.1,GCF_002998835.1,GCF_000271925.1,GCF_000277585.1	Capnocytophaga	Flavobacteriaceae	Flavobacteriales	Flavobacteriia	Bacteroidetes	Bacteria
2942	Legionella pascullei	g__Legionella	f__Legionellaceae	o__Legionellales	c__Gammaproteobacteria	p__Proteobacteria	0	0	5	0	0	0	5	GCF_001590615.2,GCF_001590645.1,GCF_001590695.1,GCF_003004115.1,GCF_900475745.1	Legionella	Legionellaceae	Legionellales	Gammaproteobacteria	Proteobacteria	Bacteria
7353	Alistipes sp900290115	g__Alistipes	f__Rikenellaceae	o__Bacteroidales	c__Bacteroidia	p__Bacteroidota	0	0	0	0	1	1	2	GCF_002159425.1,GCF_900290115.1	Alistipes	Rikenellaceae	Bacteroidales	Bacteroidia	Bacteroidetes	Bacteria
26064	Chroogloeocystis sp000317555	g__Chroogloeocystis	f__Chroococcidiopsidaceae	o__Cyanobacteriales	c__Cyanobacteriia	p__Cyanobacteria	0	0	1	0	0	0	1	GCF_000317555.1	Gloeocapsa	Chroococcaceae	Chroococcales		Cyanobacteria	Bacteria
25405	Flavobacterium sp003097535	g__Flavobacterium	f__Flavobacteriaceae	o__Flavobacteriales	c__Bacteroidia	p__Bacteroidota	0	0	1	0	0	0	1	GCF_003097535.1	Flavobacterium	Flavobacteriaceae	Flavobacteriales	Flavobacteriia	Bacteroidetes	Bacteria
11614	Streptomyces sp002847285	g__Streptomyces	f__Streptomycetaceae	o__Streptomycetales	c__Actinobacteria	p__Actinobacteriota	0	0	2	0	0	0	2	GCF_001011035.1,GCF_002847285.1	Streptomyces	Streptomycetaceae	Streptomycetales	Actinobacteria	Actinobacteria	Bacteria
5804	Prevotella sp000479005	g__Prevotella	f__Bacteroidaceae	o__Bacteroidales	c__Bacteroidia	p__Bacteroidota	0	0	0	0	3	0	3	GCF_000479005.1,GCF_000759185.1,GCF_000759265.1	Prevotella	Prevotellaceae	Bacteroidales	Bacteroidia	Bacteroidetes	Bacteria
23097	Bartonella florencae	g__Bartonella	f__Rhizobiaceae	o__Rhizobiales	c__Alphaproteobacteria	p__Proteobacteria	0	1	0	0	0	0	1	GCF_000312525.1	Bartonella	Bartonellaceae	Rhizobiales	Alphaproteobacteria	Proteobacteria	Bacteria
15797	Streptococcus pluranimalium	g__Streptococcus	f__Streptococcaceae	o__Lactobacillales	c__Bacilli	p__Firmicutes	0	0	1	0	0	0	1	GCF_002953735.1	Streptococcus	Streptococcaceae	Lactobacillales	Bacilli	Firmicutes	Bacteria
19372	Desulfomicrobium escambiense	g__Desulfomicrobium	f__Desulfomicrobiaceae	o__Desulfovibrionales	c__Desulfovibrionia	p__Desulfobacterota_A	0	1	0	0	0	0	1	GCF_000428825.1	Desulfomicrobium	Desulfomicrobiaceae	Desulfovibrionales	Deltaproteobacteria	Proteobacteria	Bacteria
22254	Kurthia massiliensis	g__Kurthia	f__Planococcaceae	o__Bacillales_A	c__Bacilli	p__Firmicutes	0	1	0	0	0	0	1	GCF_000285555.1	Kurthia	Planococcaceae	Bacillales	Bacilli	Firmicutes	Bacteria
3030	Janthinobacterium lividum	g__Janthinobacterium	f__Burkholderiaceae	o__Burkholderiales	c__Gammaproteobacteria	p__Proteobacteria	0	0	0	0	5	1	5	GCF_000783415.1,GCF_001758635.1,GCF_001758645.1,GCF_002735655.1,GCF_002735685.1	Janthinobacterium	Oxalobacteraceae	Burkholderiales	Betaproteobacteria	Proteobacteria	Bacteria
26249	Mycolicibacterium aquaticum	g__Mycolicibacterium	f__Mycobacteriaceae	o__Mycobacteriales	c__Actinobacteria	p__Actinobacteriota	0	0	0	0	1	0	1	GCF_002086485.1	Mycobacterium	Mycobacteriaceae	Corynebacteriales	Actinobacteria	Actinobacteria	Bacteria
30147	Bacillus_D sp001278805	g__Bacillus_D	f__Bacillaceae_A	o__Bacillales	c__Bacilli	p__Firmicutes	0	0	0	1	0	0	1	GCF_001278805.1	Bacillus	Bacillaceae	Bacillales	Bacilli	Firmicutes	Bacteria
10005	Paenibacillus pini	g__Paenibacillus	f__Paenibacillaceae	o__Paenibacillales	c__Bacilli_A	p__Firmicutes_I	0	1	0	0	1	0	2	GCF_000576305.1,GCF_001315125.1	Paenibacillus	Paenibacillaceae	Bacillales	Bacilli	Firmicutes	Bacteria
20053	Clostridium beijerinckii_A	g__Clostridium	f__Clostridiaceae	o__Clostridiales	c__Clostridia	p__Firmicutes_A	0	0	0	0	0	1	1	GCF_000621745.1	Clostridium	Clostridiaceae	Clostridiales	Clostridia	Firmicutes	Bacteria
517	Bacteroides uniformis	g__Bacteroides	f__Bacteroidaceae	o__Bacteroidales	c__Bacteroidia	p__Bacteroidota	0	1	0	0	6	13	5	GCF_000154205.1,GCF_000699825.1,GCF_000699885.1,GCF_000939155.1,GCF_001403955.1	Bacteroides	Bacteroidaceae	Bacteroidales	Bacteroidia	Bacteroidetes	Bacteria
29054	Janthinobacterium sp002869965	g__Janthinobacterium	f__Burkholderiaceae	o__Burkholderiales	c__Gammaproteobacteria	p__Proteobacteria	0	0	0	0	0	1	1	GCF_002869965.1	Janthinobacterium	Oxalobacteraceae	Burkholderiales	Betaproteobacteria	Proteobacteria	Bacteria
14406	Haloferula sp000739615	g__Haloferula	f__Akkermansiaceae	o__Verrucomicrobiales	c__Verrucomicrobiae	p__Verrucomicrobiota	0	0	0	0	1	0	1	GCF_000739615.1	Haloferula	Verrucomicrobiaceae	Verrucomicrobiales	Verrucomicrobiae	Verrucomicrobia	Bacteria
20128	Chryseobacterium sp001456155	g__Chryseobacterium	f__Weeksellaceae	o__Flavobacteriales	c__Bacteroidia	p__Bacteroidota	0	0	1	0	0	0	1	GCF_001456155.1	Chryseobacterium	Flavobacteriaceae	Flavobacteriales	Flavobacteriia	Bacteroidetes	Bacteria
5229	Thiodiazotropha endoloripes_C	g__Thiodiazotropha	f__Sedimenticolaceae	o__Chromatiales	c__Gammaproteobacteria	p__Proteobacteria	0	0	0	0	1	3	4	GCF_001708975.1,GCF_001708955.1,GCF_001708965.1,GCF_001708985.1	Candidatus Thiodiazotropha			Gammaproteobacteria	Proteobacteria	Bacteria
7474	Hyphomonas sp000682675	g__Hyphomonas	f__Hyphomonadaceae	o__Caulobacterales	c__Alphaproteobacteria	p__Proteobacteria	0	0	0	0	1	0	1	GCF_000682675.1	Hyphomonas	Hyphomonadaceae	Rhodobacterales	Alphaproteobacteria	Proteobacteria	Bacteria
33641	Flammeovirga sp000812565	g__Flammeovirga	f__Flammeovirgaceae	o__Cytophagales	c__Bacteroidia	p__Bacteroidota	0	0	0	0	1	0	1	GCF_000812565.1	Flammeovirga	Flammeovirgaceae	Cytophagales	Cytophagia	Bacteroidetes	Bacteria
9277	Nitrosomonas sp000175095	g__Nitrosomonas	f__Nitrosomonadaceae	o__Burkholderiales	c__Gammaproteobacteria	p__Proteobacteria	0	0	1	1	0	0	2	GCF_000175095.2,GCF_900206265.1	Nitrosomonas	Nitrosomonadaceae	Nitrosomonadales	Betaproteobacteria	Proteobacteria	Bacteria
22351	Kushneria konosiri	g__Kushneria	f__Halomonadaceae	o__Pseudomonadales	c__Gammaproteobacteria	p__Proteobacteria	0	0	1	0	0	0	1	GCF_002155145.1	Kushneria	Halomonadaceae	Oceanospirillales	Gammaproteobacteria	Proteobacteria	Bacteria
29005	Caedimonas varicaedens	g__Caedimonas	f__Caedimonadaceae	o__Caedimonadales	c__Alphaproteobacteria	p__Proteobacteria	0	1	0	0	0	0	1	GCF_001192655.1	Caedimonas	Caedimonadaceae	Holosporales	Alphaproteobacteria	Proteobacteria	Bacteria
1206	Pseudomonas_E brassicacearum_C	g__Pseudomonas_E	f__Pseudomonadaceae	o__Pseudomonadales	c__Gammaproteobacteria	p__Proteobacteria	0	0	3	2	3	5	5	GCF_000194805.1,GCF_001449085.1,GCF_001746815.1,GCF_000263695.1,GCF_900103245.1	Pseudomonas	Pseudomonadaceae	Pseudomonadales	Gammaproteobacteria	Proteobacteria	Bacteria
15683	Pseudomonas_E brassicacearum_A	g__Pseudomonas_E	f__Pseudomonadaceae	o__Pseudomonadales	c__Gammaproteobacteria	p__Proteobacteria	0	0	1	0	0	0	1	GCF_000585995.1	Pseudomonas	Pseudomonadaceae	Pseudomonadales	Gammaproteobacteria	Proteobacteria	Bacteria
32214	Helicobacter_I sp002272925	g__Helicobacter_I	f__Helicobacteraceae	o__Campylobacterales	c__Campylobacteria	p__Campylobacterota	0	0	0	0	1	0	1	GCF_002272925.1	Helicobacter	Helicobacteraceae	Campylobacterales	Epsilonproteobacteria	Proteobacteria	Bacteria
28726	Massilia sp001425685	g__Massilia	f__Burkholderiaceae	o__Burkholderiales	c__Gammaproteobacteria	p__Proteobacteria	0	0	0	0	0	1	1	GCF_001425685.1	Massilia	Oxalobacteraceae	Burkholderiales	Betaproteobacteria	Proteobacteria	Bacteria
15049	Cellulomonas sp001426705	g__Cellulomonas	f__Cellulomonadaceae	o__Actinomycetales	c__Actinobacteria	p__Actinobacteriota	0	0	0	0	1	0	1	GCF_001426705.1	Cellulomonas	Cellulomonadaceae	Micrococcales	Actinobacteria	Actinobacteria	Bacteria
27960	Glaciibacter superstes	g__Glaciibacter	f__Microbacteriaceae	o__Actinomycetales	c__Actinobacteria	p__Actinobacteriota	0	1	0	0	0	0	1	GCF_000421145.1	Glaciibacter	Microbacteriaceae	Micrococcales	Actinobacteria	Actinobacteria	Bacteria
21594	Caballeronia peredens	g__Caballeronia	f__Burkholderiaceae	o__Burkholderiales	c__Gammaproteobacteria	p__Proteobacteria	0	0	0	0	1	0	1	GCF_001544595.1	Caballeronia	Burkholderiaceae	Burkholderiales	Betaproteobacteria	Proteobacteria	Bacteria
14417	Streptomyces sp001507435	g__Streptomyces	f__Streptomycetaceae	o__Streptomycetales	c__Actinobacteria	p__Actinobacteriota	0	0	0	0	1	0	1	GCF_001507435.1	Streptomyces	Streptomycetaceae	Streptomycetales	Actinobacteria	Actinobacteria	Bacteria
15523	Streptomyces sp001746365	g__Streptomyces	f__Streptomycetaceae	o__Streptomycetales	c__Actinobacteria	p__Actinobacteriota	0	0	0	0	0	1	1	GCF_001746365.1	Streptomyces	Streptomycetaceae	Streptomycetales	Actinobacteria	Actinobacteria	Bacteria
21497	Pelosinus fermentans_A	g__Pelosinus	f__Pelosinaceae	o__Propionisporales	c__Negativicutes	p__Firmicutes_C	0	1	0	0	0	0	1	GCF_000271665.2	Pelosinus	Sporomusaceae	Selenomonadales	Negativicutes	Firmicutes	Bacteria
17740	Aquimarina aggregata	g__Aquimarina	f__Flavobacteriaceae	o__Flavobacteriales	c__Bacteroidia	p__Bacteroidota	0	0	0	0	1	0	1	GCF_001632745.1	Aquimarina	Flavobacteriaceae	Flavobacteriales	Flavobacteriia	Bacteroidetes	Bacteria
825	Bacillus halotolerans	g__Bacillus	f__Bacillaceae	o__Bacillales	c__Bacilli	p__Firmicutes	0	0	0	0	12	6	5	GCF_000404285.1,GCF_001517105.1,GCF_001517115.1,GCF_001729105.1,GCF_002289525.1	Bacillus	Bacillaceae	Bacillales	Bacilli	Firmicutes	Bacteria
31978	Devosia enhydra	g__Devosia	f__Devosiaceae	o__Rhizobiales	c__Alphaproteobacteria	p__Proteobacteria	0	1	0	0	0	0	1	GCF_900119845.1	Devosia	Hyphomicrobiaceae	Rhizobiales	Alphaproteobacteria	Proteobacteria	Bacteria
25972	Alkalicoccus chagannorensis	g__Alkalicoccus	f__Salisediminibacteriaceae	o__Bacillales	c__Bacilli	p__Firmicutes	0	1	0	0	0	0	1	GCF_000429725.1	Bacillus	Bacillaceae	Bacillales	Bacilli	Firmicutes	Bacteria
26115	Hymenobacter roseosalivarius	g__Hymenobacter	f__Hymenobacteraceae	o__Cytophagales	c__Bacteroidia	p__Bacteroidota	0	1	0	0	0	0	1	GCF_900176135.1	Hymenobacter	Hymenobacteraceae	Cytophagales	Cytophagia	Bacteroidetes	Bacteria
8314	Corynebacterium humireducens	g__Corynebacterium	f__Mycobacteriaceae	o__Mycobacteriales	c__Actinobacteria	p__Actinobacteriota	0	1	0	0	1	0	2	GCF_000819445.1,GCF_001571025.1	Corynebacterium	Corynebacteriaceae	Corynebacteriales	Actinobacteria	Actinobacteria	Bacteria
18767	Raoultella sp002806725	g__Raoultella	f__Enterobacteriaceae	o__Enterobacterales	c__Gammaproteobacteria	p__Proteobacteria	0	0	0	0	1	0	1	GCF_002806725.1	Raoultella	Enterobacteriaceae	Enterobacterales	Gammaproteobacteria	Proteobacteria	Bacteria
33253	Miniphocibacter massiliensis	g__Miniphocibacter	f__Helcococcaceae	o__Tissierellales	c__Clostridia	p__Firmicutes_A	0	0	0	0	1	0	1	GCF_900232905.1	Miniphocibacter	Peptoniphilaceae	Tissierellales	Tissierellia	Firmicutes	Bacteria
4798	Variovorax sp003053685	g__Variovorax	f__Burkholderiaceae	o__Burkholderiales	c__Gammaproteobacteria	p__Proteobacteria	0	0	0	0	1	3	4	GCF_003053685.1,GCF_003208625.1,GCF_003217395.1,GCF_003253535.1	Variovorax	Comamonadaceae	Burkholderiales	Betaproteobacteria	Proteobacteria	Bacteria
7633	Cloacibacterium sp002422665	g__Cloacibacterium	f__Weeksellaceae	o__Flavobacteriales	c__Bacteroidia	p__Bacteroidota	0	0	0	0	0	1	1	GCF_002943105.1	Cloacibacterium	Flavobacteriaceae	Flavobacteriales	Flavobacteriia	Bacteroidetes	Bacteria
8343	Campylobacter_D avium	g__Campylobacter_D	f__Campylobacteraceae	o__Campylobacterales	c__Campylobacteria	p__Campylobacterota	0	0	1	0	1	0	2	GCF_002238335.1,GCF_002245935.1	Campylobacter	Campylobacteraceae	Campylobacterales	Epsilonproteobacteria	Proteobacteria	Bacteria
12987	Amycolatopsis pretoriensis	g__Amycolatopsis	f__Pseudonocardiaceae	o__Mycobacteriales	c__Actinobacteria	p__Actinobacteriota	0	0	0	0	1	1	2	GCF_900107925.1,GCF_002156025.1	Amycolatopsis	Pseudonocardiaceae	Pseudonocardiales	Actinobacteria	Actinobacteria	Bacteria
1359	Frankia casuarinae	g__Frankia	f__Frankiaceae	o__Frankiales	c__Actinobacteria	p__Actinobacteriota	0	1	0	0	5	5	5	GCF_000013345.1,GCF_001636575.1,GCF_001756285.1,GCF_001854725.1,GCF_001983015.1	Frankia	Frankiaceae	Frankiales	Actinobacteria	Actinobacteria	Bacteria
7402	Bifidobacterium gallicum	g__Bifidobacterium	f__Bifidobacteriaceae	o__Actinomycetales	c__Actinobacteria	p__Actinobacteriota	0	1	0	0	2	0	3	GCF_000741205.1,GCF_000173375.1,GCF_000771165.1	Bifidobacterium	Bifidobacteriaceae	Bifidobacteriales	Actinobacteria	Actinobacteria	Bacteria
26704	Xenorhabdus ishibashii	g__Xenorhabdus	f__Enterobacteriaceae	o__Enterobacterales	c__Gammaproteobacteria	p__Proteobacteria	0	0	0	0	0	1	1	GCF_002632755.1	Xenorhabdus	Morganellaceae	Enterobacterales	Gammaproteobacteria	Proteobacteria	Bacteria
12683	Salegentibacter salinarum	g__Salegentibacter	f__Flavobacteriaceae	o__Flavobacteriales	c__Bacteroidia	p__Bacteroidota	0	0	0	0	1	1	2	GCF_002833365.1,GCF_900168115.1	Salegentibacter	Flavobacteriaceae	Flavobacteriales	Flavobacteriia	Bacteroidetes	Bacteria
15766	Arcanobacterium_A urinimassiliense	g__Arcanobacterium_A	f__Actinomycetaceae	o__Actinomycetales	c__Actinobacteria	p__Actinobacteriota	0	1	0	0	0	0	1	GCF_900119495.1	Arcanobacterium	Actinomycetaceae	Actinomycetales	Actinobacteria	Actinobacteria	Bacteria
13508	Bifidobacterium eulemuris	g__Bifidobacterium	f__Bifidobacteriaceae	o__Actinomycetales	c__Actinobacteria	p__Actinobacteriota	0	0	0	0	1	0	1	GCF_002259685.1	Bifidobacterium	Bifidobacteriaceae	Bifidobacteriales	Actinobacteria	Actinobacteria	Bacteria
3495	Acidithiobacillus ferrivorans	g__Acidithiobacillus	f__Acidithiobacillaceae	o__Acidithiobacillales	c__Gammaproteobacteria	p__Proteobacteria	0	1	0	1	3	0	5	GCF_000214095.2,GCF_900174455.1,GCF_000750615.1,GCF_001685225.1,GCF_001857665.2	Acidithiobacillus	Acidithiobacillaceae	Acidithiobacillales	Acidithiobacillia	Proteobacteria	Bacteria
20606	Lactobacillus sp002916935	g__Lactobacillus	f__Lactobacillaceae	o__Lactobacillales	c__Bacilli	p__Firmicutes	0	0	0	0	1	0	1	GCF_002916935.1	Lactobacillus	Lactobacillaceae	Lactobacillales	Bacilli	Firmicutes	Bacteria
6434	Prevotella sp900100635	g__Prevotella	f__Bacteroidaceae	o__Bacteroidales	c__Bacteroidia	p__Bacteroidota	0	0	0	0	1	1	2	GCF_900104295.1,GCF_900100635.1	Prevotella	Prevotellaceae	Bacteroidales	Bacteroidia	Bacteroidetes	Bacteria
31944	Nitrospirillum sp000333275	g__Nitrospirillum	f__Azospirillaceae	o__Azospirillales	c__Alphaproteobacteria	p__Proteobacteria	0	0	0	0	0	1	1	GCF_000333275.1	Azospirillum	Rhodospirillaceae	Rhodospirillales	Alphaproteobacteria	Proteobacteria	Bacteria
10380	Xanthobacter sp000702385	g__Xanthobacter	f__Xanthobacteraceae	o__Rhizobiales	c__Alphaproteobacteria	p__Proteobacteria	0	0	0	0	2	0	2	GCF_000526175.1,GCF_000702385.1	Xanthobacter	Xanthobacteraceae	Rhizobiales	Alphaproteobacteria	Proteobacteria	Bacteria
15431	Corynebacterium lowii	g__Corynebacterium	f__Mycobacteriaceae	o__Mycobacteriales	c__Actinobacteria	p__Actinobacteriota	0	0	0	0	1	0	1	GCF_001412085.1	Corynebacterium	Corynebacteriaceae	Corynebacteriales	Actinobacteria	Actinobacteria	Bacteria
10636	Mycoplasmopsis gallinarum	g__Mycoplasmopsis	f__Metamycoplasmataceae	o__Mycoplasmatales	c__Bacilli	p__Firmicutes	0	1	0	0	1	0	2	GCF_000621085.1,GCF_001637235.1	Mycoplasma	Mycoplasmataceae	Mycoplasmatales	Mollicutes	Tenericutes	Bacteria
2433	Erwinia persicina	g__Erwinia	f__Enterobacteriaceae	o__Enterobacterales	c__Gammaproteobacteria	p__Proteobacteria	0	1	0	0	0	0	1	GCF_001571305.1	Erwinia	Erwiniaceae	Enterobacterales	Gammaproteobacteria	Proteobacteria	Bacteria
11826	Bacillus swezeyi	g__Bacillus	f__Bacillaceae	o__Bacillales	c__Bacilli	p__Firmicutes	0	0	0	0	0	2	2	GCF_001969555.1,GCF_001969815.1	Bacillus	Bacillaceae	Bacillales	Bacilli	Firmicutes	Bacteria
31446	Streptomyces sp000720215	g__Streptomyces	f__Streptomycetaceae	o__Streptomycetales	c__Actinobacteria	p__Actinobacteriota	0	0	0	0	1	0	1	GCF_000720215.1	Streptomyces	Streptomycetaceae	Streptomycetales	Actinobacteria	Actinobacteria	Bacteria
31934	Lacinutrix algicola	g__Lacinutrix	f__Flavobacteriaceae	o__Flavobacteriales	c__Bacteroidia	p__Bacteroidota	0	0	0	0	1	0	1	GCF_001418085.1	Lacinutrix	Flavobacteriaceae	Flavobacteriales	Flavobacteriia	Bacteroidetes	Bacteria
30555	Slackia heliotrinireducens	g__Slackia	f__Eggerthellaceae	o__Coriobacteriales	c__Coriobacteriia	p__Actinobacteriota	0	1	0	0	0	0	1	GCF_000023885.1	Slackia	Eggerthellaceae	Eggerthellales	Coriobacteriia	Actinobacteria	Bacteria
18065	Magnetospirillum_A magneticum	g__Magnetospirillum_A	f__Magnetospirillaceae	o__Rhodospirillales_B	c__Alphaproteobacteria	p__Proteobacteria	0	1	0	0	0	0	1	GCF_000009985.1	Magnetospirillum	Rhodospirillaceae	Rhodospirillales	Alphaproteobacteria	Proteobacteria	Bacteria
28732	Libanicoccus massiliensis	g__Libanicoccus	f__Atopobiaceae	o__Coriobacteriales	c__Coriobacteriia	p__Actinobacteriota	0	1	0	0	0	0	1	GCF_900143685.1	Libanicoccus	Atopobiaceae	Coriobacteriales	Coriobacteriia	Actinobacteria	Bacteria
23983	Spirillospora oligospora	g__Spirillospora	f__Streptosporangiaceae	o__Streptosporangiales	c__Actinobacteria	p__Actinobacteriota	0	1	0	0	0	0	1	GCF_000518265.1	Actinomadura	Thermomonosporaceae	Streptosporangiales	Actinobacteria	Actinobacteria	Bacteria
22355	Streptococcus sanguinis_A	g__Streptococcus	f__Streptococcaceae	o__Lactobacillales	c__Bacilli	p__Firmicutes	0	0	0	0	0	1	1	GCF_000212855.1	Streptococcus	Streptococcaceae	Lactobacillales	Bacilli	Firmicutes	Bacteria
9038	Streptococcus sanguinis_C	g__Streptococcus	f__Streptococcaceae	o__Lactobacillales	c__Bacilli	p__Firmicutes	0	0	0	0	1	1	2	GCF_001557225.1,GCF_000212815.1	Streptococcus	Streptococcaceae	Lactobacillales	Bacilli	Firmicutes	Bacteria
28549	Streptococcus sanguinis_D	g__Streptococcus	f__Streptococcaceae	o__Lactobacillales	c__Bacilli	p__Firmicutes	0	0	0	0	0	1	1	GCF_001078705.1	Streptococcus	Streptococcaceae	Lactobacillales	Bacilli	Firmicutes	Bacteria
10081	Geminocystis aponinum	g__Geminocystis	f__Cyanobacteriaceae	o__Cyanobacteriales	c__Cyanobacteriia	p__Cyanobacteria	0	1	0	0	1	0	2	GCF_000317675.1,GCF_002736005.1	Cyanobacterium	Cyanobacteriaceae	Chroococcales		Cyanobacteria	Bacteria
18476	Algoriphagus terrigena	g__Algoriphagus	f__Cyclobacteriaceae	o__Cytophagales	c__Bacteroidia	p__Bacteroidota	0	1	0	0	0	0	1	GCF_000429445.1	Algoriphagus	Cyclobacteriaceae	Cytophagales	Cytophagia	Bacteroidetes	Bacteria
28184	Nonlabens arenilitoris	g__Nonlabens	f__Flavobacteriaceae	o__Flavobacteriales	c__Bacteroidia	p__Bacteroidota	0	0	0	0	1	0	1	GCF_002954765.1	Nonlabens	Flavobacteriaceae	Flavobacteriales	Flavobacteriia	Bacteroidetes	Bacteria
29341	Bifidobacterium hapali	g__Bifidobacterium	f__Bifidobacteriaceae	o__Actinomycetales	c__Actinobacteria	p__Actinobacteriota	0	0	0	0	1	0	1	GCF_002259755.1	Bifidobacterium	Bifidobacteriaceae	Bifidobacteriales	Actinobacteria	Actinobacteria	Bacteria
12726	Acholeplasma_C brassicae	g__Acholeplasma_C	f__Acholeplasmataceae_A	o__Acholeplasmatales	c__Bacilli	p__Firmicutes	0	1	0	0	0	0	1	GCF_000967915.1	Acholeplasma	Acholeplasmataceae	Acholeplasmatales	Mollicutes	Tenericutes	Bacteria
21888	Lactobacillus_F sp002970935	g__Lactobacillus_F	f__Lactobacillaceae	o__Lactobacillales	c__Bacilli	p__Firmicutes	0	0	1	0	0	0	1	GCF_002970935.1	Lactobacillus	Lactobacillaceae	Lactobacillales	Bacilli	Firmicutes	Bacteria
7968	Liberibacter crescens	g__Liberibacter	f__Rhizobiaceae_A	o__Rhizobiales	c__Alphaproteobacteria	p__Proteobacteria	0	1	1	0	0	0	2	GCF_000325745.1,GCF_001543305.1	Liberibacter	Rhizobiaceae	Rhizobiales	Alphaproteobacteria	Proteobacteria	Bacteria
1367	Bacteroides cellulosilyticus	g__Bacteroides	f__Bacteroidaceae	o__Bacteroidales	c__Bacteroidia	p__Bacteroidota	0	1	0	0	2	4	5	GCF_001318345.1,GCF_000463315.1,GCF_000526555.1,GCF_000158035.1,GCF_000273015.1	Bacteroides	Bacteroidaceae	Bacteroidales	Bacteroidia	Bacteroidetes	Bacteria
1690	Oligella urethralis	g__Oligella	f__Burkholderiaceae	o__Burkholderiales	c__Gammaproteobacteria	p__Proteobacteria	0	1	1	0	1	5	5	GCF_000372065.1,GCF_002984485.1,GCF_000759065.1,GCF_001056285.1,GCF_001076415.1	Oligella	Alcaligenaceae	Burkholderiales	Betaproteobacteria	Proteobacteria	Bacteria
23802	Chryseobacterium kwangjuense	g__Chryseobacterium	f__Weeksellaceae	o__Flavobacteriales	c__Bacteroidia	p__Bacteroidota	0	0	0	0	1	0	1	GCF_001563495.1	Chryseobacterium	Flavobacteriaceae	Flavobacteriales	Flavobacteriia	Bacteroidetes	Bacteria
29822	Mycobacterium colombiense_A	g__Mycobacterium	f__Mycobacteriaceae	o__Mycobacteriales	c__Actinobacteria	p__Actinobacteriota	0	0	0	0	1	0	1	GCF_001665835.1	Mycobacterium	Mycobacteriaceae	Corynebacteriales	Actinobacteria	Actinobacteria	Bacteria
32402	Paraburkholderia sp001931485	g__Paraburkholderia	f__Burkholderiaceae	o__Burkholderiales	c__Gammaproteobacteria	p__Proteobacteria	0	0	0	0	1	0	1	GCF_001931485.1	Burkholderia	Burkholderiaceae	Burkholderiales	Betaproteobacteria	Proteobacteria	Bacteria
15295	Pseudarthrobacter_A sp003287955	g__Pseudarthrobacter_A	f__Micrococcaceae	o__Actinomycetales	c__Actinobacteria	p__Actinobacteriota	0	0	0	0	1	0	1	GCF_003287955.1	Arthrobacter	Micrococcaceae	Micrococcales	Actinobacteria	Actinobacteria	Bacteria
28806	Pseudomonas_E sp002356535	g__Pseudomonas_E	f__Pseudomonadaceae	o__Pseudomonadales	c__Gammaproteobacteria	p__Proteobacteria	0	0	0	1	0	0	1	GCF_002356535.1	Pseudomonas	Pseudomonadaceae	Pseudomonadales	Gammaproteobacteria	Proteobacteria	Bacteria
22761	Hydrogenovibrio sp001507555	g__Hydrogenovibrio	f__Thiomicrospiraceae	o__Thiomicrospirales	c__Gammaproteobacteria	p__Proteobacteria	0	0	0	0	1	0	1	GCF_001507555.1	Thiomicrospira	Piscirickettsiaceae	Thiotrichales	Gammaproteobacteria	Proteobacteria	Bacteria
31336	Desulfotomaculum_G copahuensis	g__Desulfotomaculum_G	f__Desulfovirgulaceae	o__Desulfotomaculales	c__Desulfotomaculia	p__Firmicutes_B	0	1	0	0	0	0	1	GCF_001655685.1	Desulfotomaculum	Peptococcaceae	Clostridiales	Clostridia	Firmicutes	Bacteria
1460	Ureaplasma parvum	g__Ureaplasma	f__Mycoplasmoidaceae	o__Mycoplasmatales	c__Bacilli	p__Firmicutes	0	1	6	0	3	0	5	GCF_000019345.1,GCF_000006625.1,GCF_000828735.1,GCF_002205515.1,GCF_002205535.1	Ureaplasma	Mycoplasmataceae	Mycoplasmatales	Mollicutes	Tenericutes	Bacteria
19608	Microbacterium oleivorans_B	g__Microbacterium	f__Microbacteriaceae	o__Actinomycetales	c__Actinobacteria	p__Actinobacteriota	0	0	0	0	0	1	1	GCF_001691565.1	Microbacterium	Microbacteriaceae	Micrococcales	Actinobacteria	Actinobacteria	Bacteria
20477	Desulfosporosinus sp000224515	g__Desulfosporosinus	f__Desulfitobacteriaceae	o__Desulfitobacteriales	c__Desulfitobacteriia	p__Firmicutes_B	0	0	0	0	1	0	1	GCF_000224515.1	Desulfosporosinus	Peptococcaceae	Clostridiales	Clostridia	Firmicutes	Bacteria
31536	Desulfotalea psychrophila	g__Desulfotalea	f__Desulfocapsaceae	o__Desulfobulbales	c__Desulfobulbia	p__Desulfobacterota	0	1	0	0	0	0	1	GCF_000025945.1	Desulfotalea	Desulfobulbaceae	Desulfobacterales	Deltaproteobacteria	Proteobacteria	Bacteria
14364	Coriobacterium glomerans	g__Coriobacterium	f__Coriobacteriaceae	o__Coriobacteriales	c__Coriobacteriia	p__Actinobacteriota	0	1	0	0	0	0	1	GCF_000195315.1	Coriobacterium	Coriobacteriaceae	Coriobacteriales	Coriobacteriia	Actinobacteria	Bacteria
3759	Psychrobacter sp001652315	g__Psychrobacter	f__Moraxellaceae	o__Pseudomonadales	c__Gammaproteobacteria	p__Proteobacteria	0	0	0	0	1	1	2	GCF_002836335.1,GCF_001652315.1	Psychrobacter	Moraxellaceae	Pseudomonadales	Gammaproteobacteria	Proteobacteria	Bacteria
30648	Brachybacterium sp003130585	g__Brachybacterium	f__Dermabacteraceae	o__Actinomycetales	c__Actinobacteria	p__Actinobacteriota	0	0	0	0	1	0	1	GCF_003130585.1	Brachybacterium	Dermabacteraceae	Micrococcales	Actinobacteria	Actinobacteria	Bacteria
11835	Paracoccus sp001887735	g__Paracoccus	f__Rhodobacteraceae	o__Rhodobacterales	c__Alphaproteobacteria	p__Proteobacteria	0	0	0	0	1	1	2	GCF_003259195.1,GCF_001887735.1	Paracoccus	Rhodobacteraceae	Rhodobacterales	Alphaproteobacteria	Proteobacteria	Bacteria
10963	Eubacterium_E sp900016875	g__Eubacterium_E	f__Lachnospiraceae	o__Lachnospirales	c__Clostridia	p__Firmicutes_A	0	0	0	0	1	1	2	GCF_002159465.1,GCF_900016875.1	Eubacterium	Eubacteriaceae	Clostridiales	Clostridia	Firmicutes	Bacteria
2046	Acidovorax_B defluvii	g__Acidovorax_B	f__Burkholderiaceae	o__Burkholderiales	c__Gammaproteobacteria	p__Proteobacteria	0	0	0	0	1	0	1	GCF_000526295.1	Acidovorax	Comamonadaceae	Burkholderiales	Betaproteobacteria	Proteobacteria	Bacteria
1762	Phaeobacter piscinae	g__Phaeobacter	f__Rhodobacteraceae	o__Rhodobacterales	c__Alphaproteobacteria	p__Proteobacteria	0	0	7	0	0	2	5	GCF_002407245.1,GCF_002412025.1,GCF_002412045.1,GCF_002888715.1,GCF_002891905.1	Phaeobacter	Rhodobacteraceae	Rhodobacterales	Alphaproteobacteria	Proteobacteria	Bacteria
32870	Vogesella sp000335715	g__Vogesella	f__Chromobacteriaceae	o__Burkholderiales	c__Gammaproteobacteria	p__Proteobacteria	0	0	0	0	1	0	1	GCF_000335715.1				Betaproteobacteria	Proteobacteria	Bacteria
20817	Bradyrhizobium lablabi_A	g__Bradyrhizobium	f__Xanthobacteraceae	o__Rhizobiales	c__Alphaproteobacteria	p__Proteobacteria	0	1	0	0	0	0	1	GCF_900141755.1	Bradyrhizobium	Bradyrhizobiaceae	Rhizobiales	Alphaproteobacteria	Proteobacteria	Bacteria
26683	Ideonella_A sakaiensis	g__Ideonella_A	f__Burkholderiaceae	o__Burkholderiales	c__Gammaproteobacteria	p__Proteobacteria	0	1	0	0	0	0	1	GCF_001293525.1	Ideonella		Burkholderiales	Betaproteobacteria	Proteobacteria	Bacteria
149	Pseudomonas_E avellanae	g__Pseudomonas_E	f__Pseudomonadaceae	o__Pseudomonadales	c__Gammaproteobacteria	p__Proteobacteria	1	0	13	1	92	75	5	GCF_000007805.1,GCF_000344335.2,GCF_000344355.2,GCF_000344475.3,GCF_000648735.3	Pseudomonas	Pseudomonadaceae	Pseudomonadales	Gammaproteobacteria	Proteobacteria	Bacteria
11519	Corynebacterium doosanense	g__Corynebacterium	f__Mycobacteriaceae	o__Mycobacteriales	c__Actinobacteria	p__Actinobacteriota	0	1	0	0	1	0	2	GCF_000767055.1,GCF_000372245.1	Corynebacterium	Corynebacteriaceae	Corynebacteriales	Actinobacteria	Actinobacteria	Bacteria
29933	Olsenella_B sp900111695	g__Olsenella_B	f__Atopobiaceae	o__Coriobacteriales	c__Coriobacteriia	p__Actinobacteriota	0	0	0	0	0	1	1	GCF_900111695.1	Olsenella	Atopobiaceae	Coriobacteriales	Coriobacteriia	Actinobacteria	Bacteria
18430	An7 sp002159335	g__An7	f__Coriobacteriaceae	o__Coriobacteriales	c__Coriobacteriia	p__Actinobacteriota	0	0	0	0	1	0	1	GCF_002159335.1	Collinsella	Coriobacteriaceae	Coriobacteriales	Coriobacteriia	Actinobacteria	Bacteria
30415	Paenibacillus antarcticus	g__Paenibacillus	f__Paenibacillaceae	o__Paenibacillales	c__Bacilli_A	p__Firmicutes_I	0	1	0	0	0	0	1	GCF_001637225.1	Paenibacillus	Paenibacillaceae	Bacillales	Bacilli	Firmicutes	Bacteria
6296	Helicobacter cetorum_B	g__Helicobacter	f__Helicobacteraceae	o__Campylobacterales	c__Campylobacteria	p__Campylobacterota	0	1	0	0	0	2	3	GCF_000259255.1,GCF_900198385.1,GCF_900198395.1	Helicobacter	Helicobacteraceae	Campylobacterales	Epsilonproteobacteria	Proteobacteria	Bacteria
26818	Helicobacter cetorum_C	g__Helicobacter	f__Helicobacteraceae	o__Campylobacterales	c__Campylobacteria	p__Campylobacterota	0	0	0	0	0	1	1	GCF_900198405.1	Helicobacter	Helicobacteraceae	Campylobacterales	Epsilonproteobacteria	Proteobacteria	Bacteria
27904	Nocardia fluminea	g__Nocardia	f__Mycobacteriaceae	o__Mycobacteriales	c__Actinobacteria	p__Actinobacteriota	0	0	0	0	1	0	1	GCF_002846365.1	Nocardia	Nocardiaceae	Corynebacteriales	Actinobacteria	Actinobacteria	Bacteria
15900	Streptococcus castoreus	g__Streptococcus	f__Streptococcaceae	o__Lactobacillales	c__Bacilli	p__Firmicutes	0	0	0	0	0	1	1	GCF_000425025.1	Streptococcus	Streptococcaceae	Lactobacillales	Bacilli	Firmicutes	Bacteria
8012	Mycobacterium sp001954195	g__Mycobacterium	f__Mycobacteriaceae	o__Mycobacteriales	c__Actinobacteria	p__Actinobacteriota	0	0	0	0	2	0	2	GCF_001954195.1,GCF_001954215.1	Mycobacterium	Mycobacteriaceae	Corynebacteriales	Actinobacteria	Actinobacteria	Bacteria
25226	Microbacterium yannicii	g__Microbacterium	f__Microbacteriaceae	o__Actinomycetales	c__Actinobacteria	p__Actinobacteriota	0	1	0	0	0	0	1	GCF_000304335.1	Microbacterium	Microbacteriaceae	Micrococcales	Actinobacteria	Actinobacteria	Bacteria
22943	Halomonas korlensis	g__Halomonas	f__Halomonadaceae	o__Pseudomonadales	c__Gammaproteobacteria	p__Proteobacteria	0	1	0	0	0	0	1	GCF_900116705.1	Halomonas	Halomonadaceae	Oceanospirillales	Gammaproteobacteria	Proteobacteria	Bacteria
5817	Nocardiopsis prasina	g__Nocardiopsis	f__Streptosporangiaceae	o__Streptosporangiales	c__Actinobacteria	p__Actinobacteriota	0	0	0	0	1	2	3	GCF_000341265.1,GCF_001083815.1,GCF_003182025.1	Nocardiopsis	Nocardiopsaceae	Streptosporangiales	Actinobacteria	Actinobacteria	Bacteria
31727	Actinomycetospora chiangmaiensis	g__Actinomycetospora	f__Pseudonocardiaceae	o__Mycobacteriales	c__Actinobacteria	p__Actinobacteriota	0	1	0	0	0	0	1	GCF_000379625.1	Actinomycetospora	Pseudonocardiaceae	Pseudonocardiales	Actinobacteria	Actinobacteria	Bacteria
7216	Yersinia aleksiciae	g__Yersinia	f__Enterobacteriaceae	o__Enterobacterales	c__Gammaproteobacteria	p__Proteobacteria	0	0	1	0	0	2	3	GCF_001047675.1,GCF_001115185.1,GCF_001319845.1	Yersinia	Yersiniaceae	Enterobacterales	Gammaproteobacteria	Proteobacteria	Bacteria
147	Mycobacterium avium	g__Mycobacterium	f__Mycobacteriaceae	o__Mycobacteriales	c__Actinobacteria	p__Actinobacteriota	0	1	13	1	118	45	5	GCF_000007865.1,GCF_000014985.1,GCF_000390085.1,GCF_000829075.1,GCF_000835225.1	Mycobacterium	Mycobacteriaceae	Corynebacteriales	Actinobacteria	Actinobacteria	Bacteria
25241	Collimonas fungivorans	g__Collimonas	f__Burkholderiaceae	o__Burkholderiales	c__Gammaproteobacteria	p__Proteobacteria	0	0	1	0	0	0	1	GCF_001584145.1	Collimonas	Oxalobacteraceae	Burkholderiales	Betaproteobacteria	Proteobacteria	Bacteria
31755	Halodesulfovibrio marinisediminis	g__Halodesulfovibrio	f__Desulfovibrionaceae	o__Desulfovibrionales	c__Desulfovibrionia	p__Desulfobacterota_A	0	1	0	0	0	0	1	GCF_900129975.1	Halodesulfovibrio	Desulfovibrionaceae	Desulfovibrionales	Deltaproteobacteria	Proteobacteria	Bacteria
9309	Actinomyces massiliensis	g__Actinomyces	f__Actinomycetaceae	o__Actinomycetales	c__Actinobacteria	p__Actinobacteriota	0	1	0	0	1	0	2	GCF_000269805.1,GCF_000296275.1	Actinomyces	Actinomycetaceae	Actinomycetales	Actinobacteria	Actinobacteria	Bacteria
32943	Desulfovibrio_O bizertensis	g__Desulfovibrio_O	f__Desulfovibrionaceae	o__Desulfovibrionales	c__Desulfovibrionia	p__Desulfobacterota_A	0	1	0	0	0	0	1	GCF_900167065.1	Desulfovibrio	Desulfovibrionaceae	Desulfovibrionales	Deltaproteobacteria	Proteobacteria	Bacteria
7054	Duodenibacillus massiliensis	g__Duodenibacillus	f__Burkholderiaceae	o__Burkholderiales	c__Gammaproteobacteria	p__Proteobacteria	0	1	0	0	0	0	1	GCF_900128485.1	Duodenibacillus	Sutterellaceae	Burkholderiales	Betaproteobacteria	Proteobacteria	Bacteria
11185	Streptococcus peroris	g__Streptococcus	f__Streptococcaceae	o__Lactobacillales	c__Bacilli	p__Firmicutes	0	0	0	0	0	2	2	GCF_000187585.1,GCF_001839505.1	Streptococcus	Streptococcaceae	Lactobacillales	Bacilli	Firmicutes	Bacteria
7863	Flavobacterium gilvum	g__Flavobacterium	f__Flavobacteriaceae	o__Flavobacteriales	c__Bacteroidia	p__Bacteroidota	0	1	0	0	1	0	2	GCF_001761465.1,GCF_000735535.1	Flavobacterium	Flavobacteriaceae	Flavobacteriales	Flavobacteriia	Bacteroidetes	Bacteria
17190	Catellicoccus marimammalium	g__Catellicoccus	f__Catellicoccaceae	o__Lactobacillales	c__Bacilli	p__Firmicutes	0	1	0	0	0	0	1	GCF_000313915.1	Catellicoccus	Enterococcaceae	Lactobacillales	Bacilli	Firmicutes	Bacteria
10421	Marinilabilia salmonicolor	g__Marinilabilia	f__Marinilabiliaceae	o__Bacteroidales	c__Bacteroidia	p__Bacteroidota	0	1	0	0	1	0	2	GCF_000259075.1,GCF_000614895.1	Marinilabilia	Marinilabiliaceae	Marinilabiliales	Bacteroidia	Bacteroidetes	Bacteria
4920	Rhizobium acidisoli	g__Rhizobium	f__Rhizobiaceae	o__Rhizobiales	c__Alphaproteobacteria	p__Proteobacteria	0	1	1	0	1	1	4	GCF_000021345.1,GCF_002531755.2,GCF_001297245.1,GCF_000271785.1	Rhizobium	Rhizobiaceae	Rhizobiales	Alphaproteobacteria	Proteobacteria	Bacteria
24188	Chloroflexus aggregans	g__Chloroflexus	f__Chloroflexaceae	o__Chloroflexales	c__Chloroflexia	p__Chloroflexota	0	1	0	0	0	0	1	GCF_000021945.1	Chloroflexus	Chloroflexaceae	Chloroflexales	Chloroflexia	Chloroflexi	Bacteria
16468	Thiohalospira halophila	g__Thiohalospira	f__Thiohalospiraceae	o__Thiohalospirales	c__Gammaproteobacteria	p__Proteobacteria	0	1	0	0	0	0	1	GCF_900112605.1	Thiohalospira	Ectothiorhodospiraceae	Chromatiales	Gammaproteobacteria	Proteobacteria	Bacteria
3602	Corynebacterium pseudodiphtheriticum	g__Corynebacterium	f__Mycobacteriaceae	o__Mycobacteriales	c__Actinobacteria	p__Actinobacteriota	0	1	0	0	2	2	5	GCF_000688415.1,GCF_000466825.2,GCF_001665955.1,GCF_000477935.1,GCF_000477955.1	Corynebacterium	Corynebacteriaceae	Corynebacteriales	Actinobacteria	Actinobacteria	Bacteria
32625	Calothrix sp001904745	g__Calothrix	f__Nostocaceae	o__Cyanobacteriales	c__Cyanobacteriia	p__Cyanobacteria	0	0	0	0	0	1	1	GCF_001904745.1	Calothrix	Rivulariaceae	Nostocales		Cyanobacteria	Bacteria
28848	Geitlerinema sp000332355	g__Geitlerinema	f__Geitlerinemaceae	o__Cyanobacteriales	c__Cyanobacteriia	p__Cyanobacteria	0	0	0	0	0	1	1	GCF_000332355.1	Geitlerinema	Coleofasciculaceae	Oscillatoriales		Cyanobacteria	Bacteria
19127	Bizionia_B sp001678685	g__Bizionia_B	f__Flavobacteriaceae	o__Flavobacteriales	c__Bacteroidia	p__Bacteroidota	0	0	0	0	1	0	1	GCF_001678685.1	Bizionia	Flavobacteriaceae	Flavobacteriales	Flavobacteriia	Bacteroidetes	Bacteria
28805	Polynucleobacter cosmopolitanus	g__Polynucleobacter	f__Burkholderiaceae	o__Burkholderiales	c__Gammaproteobacteria	p__Proteobacteria	0	1	0	0	0	0	1	GCF_002224225.1	Polynucleobacter	Burkholderiaceae	Burkholderiales	Betaproteobacteria	Proteobacteria	Bacteria
22018	Mesorhizobium sp002294725	g__Mesorhizobium	f__Rhizobiaceae	o__Rhizobiales	c__Alphaproteobacteria	p__Proteobacteria	0	0	0	0	1	0	1	GCF_002294725.1	Mesorhizobium	Phyllobacteriaceae	Rhizobiales	Alphaproteobacteria	Proteobacteria	Bacteria
22748	Pseudomonas_E sp003231305	g__Pseudomonas_E	f__Pseudomonadaceae	o__Pseudomonadales	c__Gammaproteobacteria	p__Proteobacteria	0	0	0	0	1	0	1	GCF_003231305.1	Pseudomonas	Pseudomonadaceae	Pseudomonadales	Gammaproteobacteria	Proteobacteria	Bacteria
23132	Desulfatitalea tepidiphila	g__Desulfatitalea	f__Desulfosarcinaceae	o__Desulfobacterales	c__Desulfobacteria	p__Desulfobacterota	0	1	0	0	0	0	1	GCF_001293685.1	Desulfatitalea	Desulfobacteraceae	Desulfobacterales	Deltaproteobacteria	Proteobacteria	Bacteria
9791	Ralstonia sp000620465	g__Ralstonia	f__Burkholderiaceae	o__Burkholderiales	c__Gammaproteobacteria	p__Proteobacteria	0	0	0	0	1	1	2	GCF_002849525.1,GCF_000620465.1	Ralstonia	Burkholderiaceae	Burkholderiales	Betaproteobacteria	Proteobacteria	Bacteria
21296	Pseudomonas_E sp001427125	g__Pseudomonas_E	f__Pseudomonadaceae	o__Pseudomonadales	c__Gammaproteobacteria	p__Proteobacteria	0	0	0	0	0	1	1	GCF_001427125.1	Pseudomonas	Pseudomonadaceae	Pseudomonadales	Gammaproteobacteria	Proteobacteria	Bacteria
27842	Streptomyces megasporus	g__Streptomyces	f__Streptomycetaceae	o__Streptomycetales	c__Actinobacteria	p__Actinobacteriota	0	1	0	0	0	0	1	GCF_000718985.1	Streptomyces	Streptomycetaceae	Streptomycetales	Actinobacteria	Actinobacteria	Bacteria
13216	Campylobacter_D insulaenigrae	g__Campylobacter_D	f__Campylobacteraceae	o__Campylobacterales	c__Campylobacteria	p__Campylobacterota	0	1	0	0	0	0	1	GCF_000816185.1	Campylobacter	Campylobacteraceae	Campylobacterales	Epsilonproteobacteria	Proteobacteria	Bacteria
33231	Gillisia limnaea	g__Gillisia	f__Flavobacteriaceae	o__Flavobacteriales	c__Bacteroidia	p__Bacteroidota	0	1	0	0	0	0	1	GCF_000243235.1	Gillisia	Flavobacteriaceae	Flavobacteriales	Flavobacteriia	Bacteroidetes	Bacteria
16362	Demequina oxidasica	g__Demequina	f__Demequinaceae	o__Actinomycetales	c__Actinobacteria	p__Actinobacteriota	0	0	0	0	0	1	1	GCF_000975115.1	Demequina	Demequinaceae	Micrococcales	Actinobacteria	Actinobacteria	Bacteria
8868	Devosia sp001425235	g__Devosia	f__Devosiaceae	o__Rhizobiales	c__Alphaproteobacteria	p__Proteobacteria	0	0	0	0	0	2	2	GCF_001424865.1,GCF_001425235.1	Devosia	Hyphomicrobiaceae	Rhizobiales	Alphaproteobacteria	Proteobacteria	Bacteria
13092	Bacteroides caecimuris	g__Bacteroides	f__Bacteroidaceae	o__Bacteroidales	c__Bacteroidia	p__Bacteroidota	0	0	1	0	1	0	2	GCF_001688725.2,GCF_002221665.1	Bacteroides	Bacteroidaceae	Bacteroidales	Bacteroidia	Bacteroidetes	Bacteria
4936	Bifidobacterium pseudolongum	g__Bifidobacterium	f__Bifidobacteriaceae	o__Actinomycetales	c__Actinobacteria	p__Actinobacteriota	0	0	0	0	4	0	4	GCF_000741325.1,GCF_000771225.1,GCF_002846725.1,GCF_002846755.1	Bifidobacterium	Bifidobacteriaceae	Bifidobacteriales	Actinobacteria	Actinobacteria	Bacteria
2936	Bacteroides_A coprophilus	g__Bacteroides_A	f__Bacteroidaceae	o__Bacteroidales	c__Bacteroidia	p__Bacteroidota	0	1	0	0	3	0	4	GCF_000157915.1,GCF_001315745.1,GCF_001315765.1,GCF_001315785.1	Bacteroides	Bacteroidaceae	Bacteroidales	Bacteroidia	Bacteroidetes	Bacteria
25447	Mycoplasmopsis_A alligatoris	g__Mycoplasmopsis_A	f__Metamycoplasmataceae	o__Mycoplasmatales	c__Bacilli	p__Firmicutes	0	1	0	0	0	0	1	GCF_000178375.1	Mycoplasma	Mycoplasmataceae	Mycoplasmatales	Mollicutes	Tenericutes	Bacteria
6910	Kocuria flava	g__Kocuria	f__Micrococcaceae	o__Actinomycetales	c__Actinobacteria	p__Actinobacteriota	0	1	0	0	1	0	2	GCF_001482365.1,GCF_002849405.1	Kocuria	Micrococcaceae	Micrococcales	Actinobacteria	Actinobacteria	Bacteria
6611	Paenarthrobacter nicotinovorans	g__Paenarthrobacter	f__Micrococcaceae	o__Actinomycetales	c__Actinobacteria	p__Actinobacteriota	0	0	0	0	0	3	3	GCF_000514015.1,GCF_000514155.1,GCF_900102805.1	Paenarthrobacter	Micrococcaceae	Micrococcales	Actinobacteria	Actinobacteria	Bacteria
7796	Deinococcus ficus	g__Deinococcus	f__Deinococcaceae	o__Deinococcales	c__Deinococci	p__Deinococcota	0	1	0	0	1	0	2	GCF_000430865.1,GCF_000419625.1	Deinococcus	Deinococcaceae	Deinococcales	Deinococci	Deinococcus-Thermus	Bacteria
5850	Streptomyces venezuelae	g__Streptomyces	f__Streptomycetaceae	o__Streptomycetales	c__Actinobacteria	p__Actinobacteriota	0	0	1	1	0	1	3	GCF_001886595.1,GCF_000253235.1,GCF_003182455.1	Streptomyces	Streptomycetaceae	Streptomycetales	Actinobacteria	Actinobacteria	Bacteria
20084	Streptomyces aureus_A	g__Streptomyces	f__Streptomycetaceae	o__Streptomycetales	c__Actinobacteria	p__Actinobacteriota	0	0	0	0	0	1	1	GCF_001418135.1	Streptomyces	Streptomycetaceae	Streptomycetales	Actinobacteria	Actinobacteria	Bacteria
13566	Paludisphaera borealis	g__Paludisphaera	f__Isosphaeraceae	o__Isosphaerales	c__Planctomycetes	p__Planctomycetota	0	1	0	0	0	0	1	GCF_001956985.1	Paludisphaera	Isosphaeraceae	Planctomycetales	Planctomycetia	Planctomycetes	Bacteria
17621	Pseudophaeobacter arcticus	g__Pseudophaeobacter	f__Rhodobacteraceae	o__Rhodobacterales	c__Alphaproteobacteria	p__Proteobacteria	0	1	0	0	0	0	1	GCF_000473205.1	Pseudophaeobacter	Rhodobacteraceae	Rhodobacterales	Alphaproteobacteria	Proteobacteria	Bacteria
4628	Lysobacter sp001428685	g__Lysobacter	f__Xanthomonadaceae	o__Xanthomonadales	c__Gammaproteobacteria	p__Proteobacteria	0	0	0	0	0	4	4	GCF_001427065.1,GCF_001427715.1,GCF_001428685.1,GCF_001429315.1	Lysobacter	Xanthomonadaceae	Xanthomonadales	Gammaproteobacteria	Proteobacteria	Bacteria
21780	DNF00809 sp001552935	g__DNF00809	f__Eggerthellaceae	o__Coriobacteriales	c__Coriobacteriia	p__Actinobacteriota	0	0	0	0	0	1	1	GCF_001552935.1			Coriobacteriales	Coriobacteriia	Actinobacteria	Bacteria
8425	Anaerococcus tetradius	g__Anaerococcus	f__Helcococcaceae	o__Tissierellales	c__Clostridia	p__Firmicutes_A	0	1	0	0	0	1	2	GCF_000159095.1,GCF_001546165.1	Anaerococcus	Peptoniphilaceae	Tissierellales	Tissierellia	Firmicutes	Bacteria
23518	Mycobacteroides stephanolepidis	g__Mycobacteroides	f__Mycobacteriaceae	o__Mycobacteriales	c__Actinobacteria	p__Actinobacteriota	0	0	1	0	0	0	1	GCF_002356335.1	Mycobacteroides	Mycobacteriaceae	Corynebacteriales	Actinobacteria	Actinobacteria	Bacteria
678	Vibrio metoecus	g__Vibrio	f__Vibrionaceae	o__Enterobacterales	c__Gammaproteobacteria	p__Proteobacteria	0	0	0	0	6	12	5	GCF_000176215.1,GCF_001402495.1,GCF_002283905.1,GCF_002283915.1,GCF_002283955.1	Vibrio	Vibrionaceae	Vibrionales	Gammaproteobacteria	Proteobacteria	Bacteria
23539	Rhizobium sp001429725	g__Rhizobium	f__Rhizobiaceae	o__Rhizobiales	c__Alphaproteobacteria	p__Proteobacteria	0	0	0	0	0	1	1	GCF_001429725.1	Rhizobium	Rhizobiaceae	Rhizobiales	Alphaproteobacteria	Proteobacteria	Bacteria
10855	Tepidibacillus decaturensis	g__Tepidibacillus	f__Tepidibacillaceae	o__Tepidibacillales	c__Bacilli_A	p__Firmicutes_I	0	1	0	0	0	0	1	GCF_001561915.1	Tepidibacillus	Bacillaceae	Bacillales	Bacilli	Firmicutes	Bacteria
7063	Bacillus_H oshimensis	g__Bacillus_H	f__Bacillaceae_D	o__Bacillales	c__Bacilli	p__Firmicutes	0	1	1	0	0	1	3	GCF_001420645.1,GCF_000706725.1,GCF_002019765.1	Bacillus	Bacillaceae	Bacillales	Bacilli	Firmicutes	Bacteria
28233	Microbacterium sp001513675	g__Microbacterium	f__Microbacteriaceae	o__Actinomycetales	c__Actinobacteria	p__Actinobacteriota	0	0	1	0	0	0	1	GCF_001513675.1	Microbacterium	Microbacteriaceae	Micrococcales	Actinobacteria	Actinobacteria	Bacteria
20283	Bradyrhizobium sp001908235	g__Bradyrhizobium	f__Xanthobacteraceae	o__Rhizobiales	c__Alphaproteobacteria	p__Proteobacteria	0	0	0	0	1	0	1	GCF_001908235.1	Bradyrhizobium	Bradyrhizobiaceae	Rhizobiales	Alphaproteobacteria	Proteobacteria	Bacteria
1991	Sulcia muelleri_B	g__Sulcia	f__Blattabacteriaceae	o__Flavobacteriales	c__Bacteroidia	p__Bacteroidota	0	0	8	0	0	0	5	GCF_003213775.1,GCF_003213895.1,GCF_003214135.1,GCF_003214255.1,GCF_003214655.1	Candidatus Sulcia		Flavobacteriales	Flavobacteriia	Bacteroidetes	Bacteria
868	Marinobacter hydrocarbonoclasticus	g__Marinobacter	f__Oleiphilaceae	o__Pseudomonadales	c__Gammaproteobacteria	p__Proteobacteria	0	1	1	0	3	0	5	GCF_000284615.1,GCF_000015365.1,GCF_000475315.1,GCF_000475355.1,GCF_000475375.1	Marinobacter	Alteromonadaceae	Alteromonadales	Gammaproteobacteria	Proteobacteria	Bacteria
26647	Microbacterium aurum	g__Microbacterium	f__Microbacteriaceae	o__Actinomycetales	c__Actinobacteria	p__Actinobacteriota	0	1	0	0	0	0	1	GCF_001974985.1	Microbacterium	Microbacteriaceae	Micrococcales	Actinobacteria	Actinobacteria	Bacteria
27513	Sphingobacterium spiritivorum_A	g__Sphingobacterium	f__Sphingobacteriaceae	o__Sphingobacteriales	c__Bacteroidia	p__Bacteroidota	0	0	0	0	0	1	1	GCF_000159515.1	Sphingobacterium	Sphingobacteriaceae	Sphingobacteriales	Sphingobacteriia	Bacteroidetes	Bacteria
27024	Aeromonas finlandiensis	g__Aeromonas	f__Aeromonadaceae	o__Enterobacterales	c__Gammaproteobacteria	p__Proteobacteria	0	0	0	0	1	0	1	GCF_000764645.1	Aeromonas	Aeromonadaceae	Aeromonadales	Gammaproteobacteria	Proteobacteria	Bacteria
22224	Catenovulum maritimum	g__Catenovulum	f__Alteromonadaceae	o__Enterobacterales	c__Gammaproteobacteria	p__Proteobacteria	0	1	0	0	0	0	1	GCF_001050375.1	Catenovulum	Alteromonadaceae	Alteromonadales	Gammaproteobacteria	Proteobacteria	Bacteria
18122	Streptomyces_B rubidus	g__Streptomyces_B	f__Streptomycetaceae	o__Streptomycetales	c__Actinobacteria	p__Actinobacteriota	0	1	0	0	0	0	1	GCF_900110255.1	Streptomyces	Streptomycetaceae	Streptomycetales	Actinobacteria	Actinobacteria	Bacteria
1151	Anaerostipes hadrus	g__Anaerostipes	f__Lachnospiraceae	o__Lachnospirales	c__Clostridia	p__Firmicutes_A	0	1	0	0	1	7	5	GCF_001998765.1,GCF_000876135.1,GCF_000154545.1,GCF_000185525.1,GCF_000332875.2	Clostridium	Clostridiaceae	Clostridiales	Clostridia	Firmicutes	Bacteria
11621	Pauljensenia odontolyticus_A	g__Pauljensenia	f__Actinomycetaceae	o__Actinomycetales	c__Actinobacteria	p__Actinobacteriota	0	1	0	0	0	1	2	GCF_000154225.1,GCF_000163415.1	Schaalia	Actinomycetaceae	Actinomycetales	Actinobacteria	Actinobacteria	Bacteria
14489	Streptomyces sp001049855	g__Streptomyces	f__Streptomycetaceae	o__Streptomycetales	c__Actinobacteria	p__Actinobacteriota	0	0	0	0	1	0	1	GCF_001049855.1	Streptomyces	Streptomycetaceae	Streptomycetales	Actinobacteria	Actinobacteria	Bacteria
32326	Pauljensenia odontolyticus_C	g__Pauljensenia	f__Actinomycetaceae	o__Actinomycetales	c__Actinobacteria	p__Actinobacteriota	0	0	0	0	0	1	1	GCF_001462375.1	Schaalia	Actinomycetaceae	Actinomycetales	Actinobacteria	Actinobacteria	Bacteria
12188	Pauljensenia odontolyticus_B	g__Pauljensenia	f__Actinomycetaceae	o__Actinomycetales	c__Actinobacteria	p__Actinobacteriota	0	0	0	0	1	1	2	GCF_000282935.1,GCF_002847525.1	Actinomyces	Actinomycetaceae	Actinomycetales	Actinobacteria	Actinobacteria	Bacteria
12767	Rhodococcus rhodnii	g__Rhodococcus	f__Mycobacteriaceae	o__Mycobacteriales	c__Actinobacteria	p__Actinobacteriota	0	1	0	0	1	0	2	GCF_001894925.1,GCF_000389715.1	Rhodococcus	Nocardiaceae	Corynebacteriales	Actinobacteria	Actinobacteria	Bacteria
32937	Deinococcus hopiensis	g__Deinococcus	f__Deinococcaceae	o__Deinococcales	c__Deinococci	p__Deinococcota	0	1	0	0	0	0	1	GCF_900176165.1	Deinococcus	Deinococcaceae	Deinococcales	Deinococci	Deinococcus-Thermus	Bacteria
21805	Prevotella copri_A	g__Prevotella	f__Bacteroidaceae	o__Bacteroidales	c__Bacteroidia	p__Bacteroidota	0	0	0	0	1	0	1	GCF_002224675.1	Prevotella	Prevotellaceae	Bacteroidales	Bacteroidia	Bacteroidetes	Bacteria
12034	Ruminococcus_D sp900119155	g__Ruminococcus_D	f__Ruminococcaceae	o__Oscillospirales	c__Clostridia	p__Firmicutes_A	0	0	0	0	0	2	2	GCF_900103235.1,GCF_900119155.1	Ruminococcus	Ruminococcaceae	Clostridiales	Clostridia	Firmicutes	Bacteria
18240	Fervidobacterium_A thailandense	g__Fervidobacterium_A	f__Fervidobacteriaceae	o__Thermotogales	c__Thermotogae	p__Thermotogota	0	1	0	0	0	0	1	GCF_001719065.1	Fervidobacterium	Fervidobacteriaceae	Thermotogales	Thermotogae	Thermotogae	Bacteria
9855	Haematobacter sp002196855	g__Haematobacter	f__Rhodobacteraceae	o__Rhodobacterales	c__Alphaproteobacteria	p__Proteobacteria	0	0	0	0	1	0	1	GCF_002196855.1	Haematobacter	Rhodobacteraceae	Rhodobacterales	Alphaproteobacteria	Proteobacteria	Bacteria
25869	Desulfotomaculum_H profundi	g__Desulfotomaculum_H	f__Desulfotomaculaceae	o__Desulfotomaculales	c__Desulfotomaculia	p__Firmicutes_B	0	0	0	0	1	0	1	GCF_002607855.1	Desulfotomaculum	Peptococcaceae	Clostridiales	Clostridia	Firmicutes	Bacteria
31528	Leptospira_A wolbachii	g__Leptospira_A	f__Leptospiraceae	o__Leptospirales	c__Leptospirae	p__Spirochaetota	0	1	0	0	0	0	1	GCF_000332515.2	Leptospira	Leptospiraceae	Leptospirales	Spirochaetia	Spirochaetes	Bacteria
626	Corynebacterium striatum	g__Corynebacterium	f__Mycobacteriaceae	o__Mycobacteriales	c__Actinobacteria	p__Actinobacteriota	0	0	3	0	11	9	5	GCF_002156805.1,GCF_002803965.1,GCF_002804085.1,GCF_000988225.1,GCF_001055405.1	Corynebacterium	Corynebacteriaceae	Corynebacteriales	Actinobacteria	Actinobacteria	Bacteria
4962	Xanthomonas cannabis	g__Xanthomonas	f__Xanthomonadaceae	o__Xanthomonadales	c__Gammaproteobacteria	p__Proteobacteria	0	0	0	0	3	1	4	GCF_000802365.1,GCF_000802405.1,GCF_002940185.1,GCF_000764855.1	Xanthomonas	Xanthomonadaceae	Xanthomonadales	Gammaproteobacteria	Proteobacteria	Bacteria
4438	Bacteroides nordii	g__Bacteroides	f__Bacteroidaceae	o__Bacteroidales	c__Bacteroidia	p__Bacteroidota	0	1	0	0	1	1	3	GCF_000273175.1,GCF_000613465.1,GCF_000382465.1	Bacteroides	Bacteroidaceae	Bacteroidales	Bacteroidia	Bacteroidetes	Bacteria
607	Staphylococcus xylosus	g__Staphylococcus	f__Staphylococcaceae	o__Staphylococcales	c__Bacilli	p__Firmicutes	0	1	3	1	16	3	5	GCF_000706685.1,GCF_000709415.1,GCF_000953575.1,GCF_002078255.1,GCF_900240095.1	Staphylococcus	Staphylococcaceae	Bacillales	Bacilli	Firmicutes	Bacteria
26073	Flavobacterium sp002754195	g__Flavobacterium	f__Flavobacteriaceae	o__Flavobacteriales	c__Bacteroidia	p__Bacteroidota	0	0	0	0	1	0	1	GCF_002754195.1	Flavobacterium	Flavobacteriaceae	Flavobacteriales	Flavobacteriia	Bacteroidetes	Bacteria
7384	Tatlockia jamestowniensis	g__Tatlockia	f__Legionellaceae	o__Legionellales	c__Gammaproteobacteria	p__Proteobacteria	0	0	0	0	1	2	3	GCF_001691475.1,GCF_001467745.1,GCF_900114725.1	Legionella	Legionellaceae	Legionellales	Gammaproteobacteria	Proteobacteria	Bacteria
5688	Legionella dumoffii	g__Legionella	f__Legionellaceae	o__Legionellales	c__Gammaproteobacteria	p__Proteobacteria	0	1	0	1	0	1	3	GCF_000236165.1,GCF_000236145.1,GCF_001467605.1	Fluoribacter	Legionellaceae	Legionellales	Gammaproteobacteria	Proteobacteria	Bacteria
28289	Variovorax sp900114785	g__Variovorax	f__Burkholderiaceae	o__Burkholderiales	c__Gammaproteobacteria	p__Proteobacteria	0	0	0	0	1	0	1	GCF_900114785.1	Variovorax	Comamonadaceae	Burkholderiales	Betaproteobacteria	Proteobacteria	Bacteria
19209	Altererythrobacter_B flavus	g__Altererythrobacter_B	f__Sphingomonadaceae	o__Sphingomonadales	c__Alphaproteobacteria	p__Proteobacteria	0	0	0	0	1	0	1	GCF_002870965.1	Altererythrobacter	Erythrobacteraceae	Sphingomonadales	Alphaproteobacteria	Proteobacteria	Bacteria
12444	Lactobacillus_B hayakitensis	g__Lactobacillus_B	f__Lactobacillaceae	o__Lactobacillales	c__Bacilli	p__Firmicutes	0	1	0	0	0	1	2	GCF_000615845.1,GCF_001434455.1	Lactobacillus	Lactobacillaceae	Lactobacillales	Bacilli	Firmicutes	Bacteria
15729	Shewanella denitrificans	g__Shewanella	f__Shewanellaceae	o__Enterobacterales	c__Gammaproteobacteria	p__Proteobacteria	0	1	0	0	0	0	1	GCF_000013765.1	Shewanella	Shewanellaceae	Alteromonadales	Gammaproteobacteria	Proteobacteria	Bacteria
24726	Streptomyces sp000721605	g__Streptomyces	f__Streptomycetaceae	o__Streptomycetales	c__Actinobacteria	p__Actinobacteriota	0	0	0	0	1	0	1	GCF_000721605.1	Streptomyces	Streptomycetaceae	Streptomycetales	Actinobacteria	Actinobacteria	Bacteria
16779	Microlunatus phosphovorus	g__Microlunatus	f__Propionibacteriaceae	o__Propionibacteriales	c__Actinobacteria	p__Actinobacteriota	0	1	0	0	0	0	1	GCF_000270245.1	Microlunatus	Propionibacteriaceae	Propionibacteriales	Actinobacteria	Actinobacteria	Bacteria
19667	Desulfonatronovibrio magnus	g__Desulfonatronovibrio	f__Desulfonatronovibrionaceae	o__Desulfovibrionales	c__Desulfovibrionia	p__Desulfobacterota_A	0	1	0	0	0	0	1	GCF_000934755.1	Desulfonatronovibrio	Desulfohalobiaceae	Desulfovibrionales	Deltaproteobacteria	Proteobacteria	Bacteria
25708	Aureimonas sp001463705	g__Aureimonas	f__Rhizobiaceae	o__Rhizobiales	c__Alphaproteobacteria	p__Proteobacteria	0	0	0	0	1	0	1	GCF_001463705.1	Aureimonas	Aurantimonadaceae	Rhizobiales	Alphaproteobacteria	Proteobacteria	Bacteria
29903	Psychrobacter lutiphocae	g__Psychrobacter	f__Moraxellaceae	o__Pseudomonadales	c__Gammaproteobacteria	p__Proteobacteria	0	0	0	0	0	1	1	GCF_000382145.1	Psychrobacter	Moraxellaceae	Pseudomonadales	Gammaproteobacteria	Proteobacteria	Bacteria
15507	Klenkia sp001424485	g__Klenkia	f__Geodermatophilaceae	o__Mycobacteriales	c__Actinobacteria	p__Actinobacteriota	0	0	0	0	1	0	1	GCF_001424485.1	Modestobacter	Geodermatophilaceae	Geodermatophilales	Actinobacteria	Actinobacteria	Bacteria
4945	Acinetobacter sp000369645	g__Acinetobacter	f__Moraxellaceae	o__Pseudomonadales	c__Gammaproteobacteria	p__Proteobacteria	0	0	0	0	1	2	3	GCF_000876115.1,GCF_000369645.1,GCF_003227755.1	Acinetobacter	Moraxellaceae	Pseudomonadales	Gammaproteobacteria	Proteobacteria	Bacteria
17128	Mycobacterium ahvazicum	g__Mycobacterium	f__Mycobacteriaceae	o__Mycobacteriales	c__Actinobacteria	p__Actinobacteriota	0	0	0	0	1	0	1	GCF_900176255.2	Mycobacterium	Mycobacteriaceae	Corynebacteriales	Actinobacteria	Actinobacteria	Bacteria
26065	Chryseobacterium sp001424585	g__Chryseobacterium	f__Weeksellaceae	o__Flavobacteriales	c__Bacteroidia	p__Bacteroidota	0	0	0	0	1	0	1	GCF_001424585.1	Chryseobacterium	Flavobacteriaceae	Flavobacteriales	Flavobacteriia	Bacteroidetes	Bacteria
27305	Flavobacterium omnivorum	g__Flavobacterium	f__Flavobacteriaceae	o__Flavobacteriales	c__Bacteroidia	p__Bacteroidota	0	0	0	0	0	1	1	GCF_900099915.1	Flavobacterium	Flavobacteriaceae	Flavobacteriales	Flavobacteriia	Bacteroidetes	Bacteria
30091	Thermus_A filiformis	g__Thermus_A	f__Thermaceae	o__Deinococcales	c__Deinococci	p__Deinococcota	0	1	0	0	0	0	1	GCF_000771745.2	Thermus	Thermaceae	Thermales	Deinococci	Deinococcus-Thermus	Bacteria
27472	Hippea alviniae	g__Hippea	f__Hippeaceae	o__Desulfurellales	c__Desulfurellia	p__Campylobacterota	0	1	0	0	0	0	1	GCF_000420385.1	Hippea	Desulfurellaceae	Desulfurellales	Deltaproteobacteria	Proteobacteria	Bacteria
22152	Pedobacter caeni	g__Pedobacter	f__Sphingobacteriaceae	o__Sphingobacteriales	c__Bacteroidia	p__Bacteroidota	0	0	0	0	0	1	1	GCF_900129215.1	Pedobacter	Sphingobacteriaceae	Sphingobacteriales	Sphingobacteriia	Bacteroidetes	Bacteria
8546	Bradyrhizobium neotropicale	g__Bradyrhizobium	f__Xanthobacteraceae	o__Rhizobiales	c__Alphaproteobacteria	p__Proteobacteria	0	1	0	0	0	1	2	GCF_001641695.1,GCF_000426265.1	Bradyrhizobium	Bradyrhizobiaceae	Rhizobiales	Alphaproteobacteria	Proteobacteria	Bacteria
19880	Draconibacterium sediminis	g__Draconibacterium	f__Prolixibacteraceae	o__Bacteroidales	c__Bacteroidia	p__Bacteroidota	0	0	0	0	1	0	1	GCF_000949475.1	Draconibacterium	Prolixibacteraceae	Marinilabiliales	Bacteroidia	Bacteroidetes	Bacteria
4468	Vibrio kanaloae	g__Vibrio	f__Vibrionaceae	o__Enterobacterales	c__Gammaproteobacteria	p__Proteobacteria	0	0	0	0	2	2	4	GCF_000972265.1,GCF_001995825.1,GCF_000272165.2,GCF_002876865.1	Vibrio	Vibrionaceae	Vibrionales	Gammaproteobacteria	Proteobacteria	Bacteria
16655	Spirosoma panaciterrae	g__Spirosoma	f__Spirosomaceae	o__Cytophagales	c__Bacteroidia	p__Bacteroidota	0	0	0	0	0	1	1	GCF_000374025.1	Spirosoma	Cytophagaceae	Cytophagales	Cytophagia	Bacteroidetes	Bacteria
32082	MM2 sp001645185	g__MM2	f__Methylophilaceae	o__Burkholderiales	c__Gammaproteobacteria	p__Proteobacteria	0	0	0	0	1	0	1	GCF_001645185.1	Methylobacillus	Methylophilaceae	Nitrosomonadales	Betaproteobacteria	Proteobacteria	Bacteria
19640	Paraglaciecola polaris	g__Paraglaciecola	f__Alteromonadaceae	o__Enterobacterales	c__Gammaproteobacteria	p__Proteobacteria	0	1	0	0	0	0	1	GCF_000315055.1	Paraglaciecola	Alteromonadaceae	Alteromonadales	Gammaproteobacteria	Proteobacteria	Bacteria
18586	Bradyrhizobium mercantei	g__Bradyrhizobium	f__Xanthobacteraceae	o__Rhizobiales	c__Alphaproteobacteria	p__Proteobacteria	0	0	0	0	1	0	1	GCF_001982635.1	Bradyrhizobium	Bradyrhizobiaceae	Rhizobiales	Alphaproteobacteria	Proteobacteria	Bacteria
4931	Pseudomonas_O kuykendallii	g__Pseudomonas_O	f__Pseudomonadaceae	o__Pseudomonadales	c__Gammaproteobacteria	p__Proteobacteria	0	1	0	0	0	0	1	GCF_900106975.1	Pseudomonas	Pseudomonadaceae	Pseudomonadales	Gammaproteobacteria	Proteobacteria	Bacteria
14204	Izemopslasma_C sp002285055	g__Izemopslasma_C	f__Izemoplasmataceae	o__Izemoplasmatales	c__Bacilli	p__Firmicutes	0	0	0	0	0	1	1	GCF_002285055.1	Candidatus Izimaplasma				Tenericutes	Bacteria
32219	Salinisphaera sp003177035	g__Salinisphaera	f__Salinisphaeraceae	o__Nevskiales	c__Gammaproteobacteria	p__Proteobacteria	0	0	1	0	0	0	1	GCF_003177035.1	Salinisphaera	Salinisphaeraceae	Salinisphaerales	Gammaproteobacteria	Proteobacteria	Bacteria
4331	Pseudomonas_E sp900187505	g__Pseudomonas_E	f__Pseudomonadaceae	o__Pseudomonadales	c__Gammaproteobacteria	p__Proteobacteria	0	0	0	0	1	3	4	GCF_002901565.1,GCF_900187415.1,GCF_900187505.1,GCF_900187535.1	Pseudomonas	Pseudomonadaceae	Pseudomonadales	Gammaproteobacteria	Proteobacteria	Bacteria
1187	Lactobacillus_B agilis	g__Lactobacillus_B	f__Lactobacillaceae	o__Lactobacillales	c__Bacilli	p__Firmicutes	0	1	0	0	2	10	5	GCF_002240375.1,GCF_002848175.1,GCF_002848195.1,GCF_001243975.1,GCF_001436215.1	Lactobacillus	Lactobacillaceae	Lactobacillales	Bacilli	Firmicutes	Bacteria
33796	Streptomyces roseus	g__Streptomyces	f__Streptomycetaceae	o__Streptomycetales	c__Actinobacteria	p__Actinobacteriota	0	0	0	0	0	1	1	GCF_001044425.1	Streptomyces	Streptomycetaceae	Streptomycetales	Actinobacteria	Actinobacteria	Bacteria
12054	Dichelobacter nodosus	g__Dichelobacter	f__Cardiobacteriaceae	o__Cardiobacteriales	c__Gammaproteobacteria	p__Proteobacteria	0	1	0	0	1	0	2	GCF_000015345.1,GCF_001263335.1	Dichelobacter	Cardiobacteriaceae	Cardiobacteriales	Gammaproteobacteria	Proteobacteria	Bacteria
17090	Lysobacter sp000426005	g__Lysobacter	f__Xanthomonadaceae	o__Xanthomonadales	c__Gammaproteobacteria	p__Proteobacteria	0	0	0	0	0	1	1	GCF_000426005.1	Lysobacter	Xanthomonadaceae	Xanthomonadales	Gammaproteobacteria	Proteobacteria	Bacteria
455	Streptococcus dysgalactiae	g__Streptococcus	f__Streptococcaceae	o__Lactobacillales	c__Bacilli	p__Firmicutes	0	1	8	1	19	3	5	GCF_000317855.1,GCF_000010705.1,GCF_000188715.1,GCF_000307185.1,GCF_900474785.1	Streptococcus	Streptococcaceae	Lactobacillales	Bacilli	Firmicutes	Bacteria
14768	Caulobacter mirabilis	g__Caulobacter	f__Caulobacteraceae	o__Caulobacterales	c__Alphaproteobacteria	p__Proteobacteria	0	0	1	0	0	0	1	GCF_002749615.1	Caulobacter	Caulobacteraceae	Caulobacterales	Alphaproteobacteria	Proteobacteria	Bacteria
1971	Variovorax sp900115375	g__Variovorax	f__Burkholderiaceae	o__Burkholderiales	c__Gammaproteobacteria	p__Proteobacteria	0	0	0	0	7	0	5	GCF_001399545.1,GCF_001399555.1,GCF_001399565.1,GCF_001399595.1,GCF_001399625.1	Variovorax	Comamonadaceae	Burkholderiales	Betaproteobacteria	Proteobacteria	Bacteria
619	Lactobacillus_G parabuchneri	g__Lactobacillus_G	f__Lactobacillaceae	o__Lactobacillales	c__Bacilli	p__Firmicutes	0	1	0	0	5	18	5	GCF_001922025.1,GCF_001591885.1,GCF_001677035.1,GCF_001687145.1,GCF_001687155.1	Lactobacillus	Lactobacillaceae	Lactobacillales	Bacilli	Firmicutes	Bacteria
26566	Pseudomonas_E lundensis_A	g__Pseudomonas_E	f__Pseudomonadaceae	o__Pseudomonadales	c__Gammaproteobacteria	p__Proteobacteria	0	0	0	0	1	0	1	GCF_002269125.1	Pseudomonas	Pseudomonadaceae	Pseudomonadales	Gammaproteobacteria	Proteobacteria	Bacteria
29248	Trichococcus alkaliphilus	g__Trichococcus	f__Aerococcaceae	o__Lactobacillales	c__Bacilli	p__Firmicutes	0	0	0	0	0	1	1	GCF_003008695.1	Trichococcus	Carnobacteriaceae	Lactobacillales	Bacilli	Firmicutes	Bacteria
21088	Sphingomonas_D sanxanigenens	g__Sphingomonas_D	f__Sphingomonadaceae	o__Sphingomonadales	c__Alphaproteobacteria	p__Proteobacteria	0	1	0	0	0	0	1	GCF_000512205.2	Sphingomonas	Sphingomonadaceae	Sphingomonadales	Alphaproteobacteria	Proteobacteria	Bacteria
28813	Paenibacillus_A rubinfantis	g__Paenibacillus_A	f__Paenibacillaceae	o__Paenibacillales	c__Bacilli_A	p__Firmicutes_I	0	0	0	0	0	1	1	GCF_001486505.1	Paenibacillus	Paenibacillaceae	Bacillales	Bacilli	Firmicutes	Bacteria
11019	Rhodovulum kholense	g__Rhodovulum	f__Rhodobacteraceae	o__Rhodobacterales	c__Alphaproteobacteria	p__Proteobacteria	0	0	0	0	1	0	1	GCF_003053725.1	Rhodovulum	Rhodobacteraceae	Rhodobacterales	Alphaproteobacteria	Proteobacteria	Bacteria
9096	Xenorhabdus hominickii	g__Xenorhabdus	f__Enterobacteriaceae	o__Enterobacterales	c__Gammaproteobacteria	p__Proteobacteria	0	1	0	0	0	1	2	GCF_001721185.1,GCF_002632725.1	Xenorhabdus	Morganellaceae	Enterobacterales	Gammaproteobacteria	Proteobacteria	Bacteria
2425	Parageobacillus galactosidasius	g__Parageobacillus	f__Anoxybacillaceae	o__Bacillales	c__Bacilli	p__Firmicutes	0	1	1	0	1	4	5	GCF_001598935.1,GCF_000023385.1,GCF_002217735.1,GCF_001587455.1,GCF_002077865.1	Geobacillus	Bacillaceae	Bacillales	Bacilli	Firmicutes	Bacteria
10828	Sulfitobacter dubius	g__Sulfitobacter	f__Rhodobacteraceae	o__Rhodobacterales	c__Alphaproteobacteria	p__Proteobacteria	0	0	0	0	0	1	1	GCF_900113435.1	Sulfitobacter	Rhodobacteraceae	Rhodobacterales	Alphaproteobacteria	Proteobacteria	Bacteria
25648	Wolbachia sp000829315	g__Wolbachia	f__Anaplasmataceae	o__Rickettsiales	c__Alphaproteobacteria	p__Proteobacteria	0	1	0	0	0	0	1	GCF_000829315.1	Wolbachia	Anaplasmataceae	Rickettsiales	Alphaproteobacteria	Proteobacteria	Bacteria
28756	Pseudomonas_E indoloxydans	g__Pseudomonas_E	f__Pseudomonadaceae	o__Pseudomonadales	c__Gammaproteobacteria	p__Proteobacteria	0	0	0	0	0	1	1	GCF_003052605.1	Pseudomonas	Pseudomonadaceae	Pseudomonadales	Gammaproteobacteria	Proteobacteria	Bacteria
11674	Sphingomonas sp000282895	g__Sphingomonas	f__Sphingomonadaceae	o__Sphingomonadales	c__Alphaproteobacteria	p__Proteobacteria	0	0	0	0	2	0	2	GCF_000282895.1,GCF_001469845.1	Sphingomonas	Sphingomonadaceae	Sphingomonadales	Alphaproteobacteria	Proteobacteria	Bacteria
2423	Amycolatopsis mediterranei	g__Amycolatopsis	f__Pseudonocardiaceae	o__Mycobacteriales	c__Actinobacteria	p__Actinobacteriota	1	0	3	0	2	1	5	GCF_000196835.1,GCF_000220945.1,GCF_000282715.1,GCF_000454025.1,GCF_000696405.1	Amycolatopsis	Pseudonocardiaceae	Pseudonocardiales	Actinobacteria	Actinobacteria	Bacteria
21952	Erythrobacter longus	g__Erythrobacter	f__Sphingomonadaceae	o__Sphingomonadales	c__Alphaproteobacteria	p__Proteobacteria	0	1	0	0	0	0	1	GCF_000715015.1	Erythrobacter	Erythrobacteraceae	Sphingomonadales	Alphaproteobacteria	Proteobacteria	Bacteria
16065	Faecalicoccus pleomorphus	g__Faecalicoccus	f__Erysipelotrichaceae	o__Erysipelotrichales	c__Bacilli	p__Firmicutes	0	1	0	0	0	0	1	GCF_000420345.1	Faecalicoccus	Erysipelotrichaceae	Erysipelotrichales	Erysipelotrichia	Firmicutes	Bacteria
19026	Mycobacterium_A talmoniae	g__Mycobacterium_A	f__Mycobacteriaceae	o__Mycobacteriales	c__Actinobacteria	p__Actinobacteriota	0	0	0	0	0	1	1	GCF_001854525.1	Mycobacterium	Mycobacteriaceae	Corynebacteriales	Actinobacteria	Actinobacteria	Bacteria
24898	Paenisporosarcina_A sp000297555	g__Paenisporosarcina_A	f__Planococcaceae	o__Bacillales_A	c__Bacilli	p__Firmicutes	0	0	0	0	1	0	1	GCF_000297555.1	Paenisporosarcina	Planococcaceae	Bacillales	Bacilli	Firmicutes	Bacteria
8828	Fibrobacter_A sp003003115	g__Fibrobacter_A	f__Fibrobacteraceae	o__Fibrobacterales	c__Fibrobacteria	p__Fibrobacterota	0	0	0	0	0	2	2	GCF_003003115.1,GCF_003148885.1	Fibrobacter	Fibrobacteraceae	Fibrobacterales	Fibrobacteria	Fibrobacteres	Bacteria
25310	Loktanella fryxellensis	g__Loktanella	f__Rhodobacteraceae	o__Rhodobacterales	c__Alphaproteobacteria	p__Proteobacteria	0	1	0	0	0	0	1	GCF_900110065.1	Loktanella	Rhodobacteraceae	Rhodobacterales	Alphaproteobacteria	Proteobacteria	Bacteria
12468	Sporosarcina ureae_A	g__Sporosarcina	f__Planococcaceae	o__Bacillales_A	c__Bacilli	p__Firmicutes	0	1	0	0	1	0	2	GCF_002082015.1,GCF_002743415.1	Sporosarcina	Planococcaceae	Bacillales	Bacilli	Firmicutes	Bacteria
3526	Sporosarcina ureae_B	g__Sporosarcina	f__Planococcaceae	o__Bacillales_A	c__Bacilli	p__Firmicutes	0	0	1	0	4	0	5	GCF_002101375.1,GCF_002743075.1,GCF_002743155.1,GCF_002743185.1,GCF_002743235.1	Sporosarcina	Planococcaceae	Bacillales	Bacilli	Firmicutes	Bacteria
5966	Sporosarcina ureae_C	g__Sporosarcina	f__Planococcaceae	o__Bacillales_A	c__Bacilli	p__Firmicutes	0	0	1	0	2	0	3	GCF_002109325.1,GCF_002743115.1,GCF_002743245.1	Sporosarcina	Planococcaceae	Bacillales	Bacilli	Firmicutes	Bacteria
32794	Vibrio sp003144035	g__Vibrio	f__Vibrionaceae	o__Enterobacterales	c__Gammaproteobacteria	p__Proteobacteria	0	0	0	0	1	0	1	GCF_003144035.1	Vibrio	Vibrionaceae	Vibrionales	Gammaproteobacteria	Proteobacteria	Bacteria
26209	Desulfofustis glycolicus	g__Desulfofustis	f__Desulfocapsaceae	o__Desulfobulbales	c__Desulfobulbia	p__Desulfobacterota	0	1	0	0	0	0	1	GCF_900130015.1	Desulfofustis	Desulfobulbaceae	Desulfobacterales	Deltaproteobacteria	Proteobacteria	Bacteria
1074	Thioalkalivibrio versutus	g__Thioalkalivibrio	f__Thioalkalivibrionaceae	o__Ectothiorhodospirales	c__Gammaproteobacteria	p__Proteobacteria	0	1	0	0	2	11	5	GCF_001020955.1,GCF_000376905.1,GCF_000380525.1,GCF_000377805.1,GCF_000377825.1	Thioalkalivibrio	Ectothiorhodospiraceae	Chromatiales	Gammaproteobacteria	Proteobacteria	Bacteria
31206	Streptomyces rimosus_A	g__Streptomyces	f__Streptomycetaceae	o__Streptomycetales	c__Actinobacteria	p__Actinobacteriota	0	0	0	0	1	0	1	GCF_000720725.1	Streptomyces	Streptomycetaceae	Streptomycetales	Actinobacteria	Actinobacteria	Bacteria
14838	Neoasaia chiangmaiensis	g__Neoasaia	f__Acetobacteraceae	o__Acetobacterales	c__Alphaproteobacteria	p__Proteobacteria	0	1	0	0	0	0	1	GCF_002005465.1	Neoasaia	Acetobacteraceae	Rhodospirillales	Alphaproteobacteria	Proteobacteria	Bacteria
343	Lactobacillus_G brevis	g__Lactobacillus_G	f__Lactobacillaceae	o__Lactobacillales	c__Bacilli	p__Firmicutes	0	1	12	0	23	8	5	GCF_000014465.1,GCF_000359625.1,GCF_001676805.1,GCF_002117225.1,GCF_002117325.1	Lactobacillus	Lactobacillaceae	Lactobacillales	Bacilli	Firmicutes	Bacteria
30446	P0211 sp002807685	g__P0211	f__Alteromonadaceae	o__Enterobacterales	c__Gammaproteobacteria	p__Proteobacteria	0	0	0	0	1	0	1	GCF_002807685.1	Alteromonas	Alteromonadaceae	Alteromonadales	Gammaproteobacteria	Proteobacteria	Bacteria
32601	Chitinophaga sp003149455	g__Chitinophaga	f__Chitinophagaceae	o__Chitinophagales	c__Bacteroidia	p__Bacteroidota	0	0	0	0	0	1	1	GCF_003149455.1	Chitinophaga	Chitinophagaceae	Chitinophagales	Chitinophagia	Bacteroidetes	Bacteria
9282	Thermincola ferriacetica	g__Thermincola	f__Thermincolaceae	o__Thermincolales	c__Thermincolia	p__Firmicutes_B	0	1	1	0	0	0	2	GCF_001263415.1,GCF_000092945.1	Thermincola	Peptococcaceae	Clostridiales	Clostridia	Firmicutes	Bacteria
22031	Micromonospora sp000982955	g__Micromonospora	f__Micromonosporaceae	o__Mycobacteriales	c__Actinobacteria	p__Actinobacteriota	0	0	0	0	0	1	1	GCF_000982955.1	Micromonospora	Micromonosporaceae	Micromonosporales	Actinobacteria	Actinobacteria	Bacteria
220	Xanthomonas phaseoli	g__Xanthomonas	f__Xanthomonadaceae	o__Xanthomonadales	c__Gammaproteobacteria	p__Proteobacteria	0	0	3	1	79	4	5	GCF_002759095.1,GCF_002759115.1,GCF_002759155.1,GCF_001564415.1,GCF_000265565.1	Xanthomonas	Xanthomonadaceae	Xanthomonadales	Gammaproteobacteria	Proteobacteria	Bacteria
29523	Pontibaca methylaminivorans	g__Pontibaca	f__Rhodobacteraceae	o__Rhodobacterales	c__Alphaproteobacteria	p__Proteobacteria	0	1	0	0	0	0	1	GCF_900156525.1	Pontibaca	Rhodobacteraceae	Rhodobacterales	Alphaproteobacteria	Proteobacteria	Bacteria
30999	Prevotella sp002251435	g__Prevotella	f__Bacteroidaceae	o__Bacteroidales	c__Bacteroidia	p__Bacteroidota	0	0	0	0	1	0	1	GCF_002251435.1	Prevotella	Prevotellaceae	Bacteroidales	Bacteroidia	Bacteroidetes	Bacteria
2355	Acinetobacter lwoffii_B	g__Acinetobacter	f__Moraxellaceae	o__Pseudomonadales	c__Gammaproteobacteria	p__Proteobacteria	0	0	0	0	5	1	5	GCF_002797085.1,GCF_002797235.1,GCF_002797255.1,GCF_002803605.1,GCF_900088145.1	Acinetobacter	Moraxellaceae	Pseudomonadales	Gammaproteobacteria	Proteobacteria	Bacteria
737	Rhizobium rhizogenes	g__Rhizobium	f__Rhizobiaceae	o__Rhizobiales	c__Alphaproteobacteria	p__Proteobacteria	0	1	1	0	4	5	5	GCF_000696095.1,GCF_000016265.1,GCF_000281735.1,GCF_000705135.2,GCF_000799685.1	Agrobacterium	Rhizobiaceae	Rhizobiales	Alphaproteobacteria	Proteobacteria	Bacteria
11389	Paenibacillus massiliensis	g__Paenibacillus	f__Paenibacillaceae	o__Paenibacillales	c__Bacilli_A	p__Firmicutes_I	0	1	0	0	1	0	2	GCF_000377505.1,GCF_000520695.1	Paenibacillus	Paenibacillaceae	Bacillales	Bacilli	Firmicutes	Bacteria
26370	Amycolatopsis rifamycinica	g__Amycolatopsis	f__Pseudonocardiaceae	o__Mycobacteriales	c__Actinobacteria	p__Actinobacteriota	0	0	0	0	1	0	1	GCF_000695625.1	Amycolatopsis	Pseudonocardiaceae	Pseudonocardiales	Actinobacteria	Actinobacteria	Bacteria
15169	Enterococcus_A hermanniensis	g__Enterococcus_A	f__Enterococcaceae	o__Lactobacillales	c__Bacilli	p__Firmicutes	0	1	0	0	0	0	1	GCF_001885945.1	Enterococcus	Enterococcaceae	Lactobacillales	Bacilli	Firmicutes	Bacteria
23868	Shewanella piezotolerans	g__Shewanella	f__Shewanellaceae	o__Enterobacterales	c__Gammaproteobacteria	p__Proteobacteria	0	1	0	0	0	0	1	GCF_000014885.1	Shewanella	Shewanellaceae	Alteromonadales	Gammaproteobacteria	Proteobacteria	Bacteria
18374	Nitrosospira tenuis	g__Nitrosospira	f__Nitrosomonadaceae	o__Burkholderiales	c__Gammaproteobacteria	p__Proteobacteria	0	1	0	0	0	0	1	GCF_900109785.1	Nitrosovibrio	Nitrosomonadaceae	Nitrosomonadales	Betaproteobacteria	Proteobacteria	Bacteria
21858	Comamonas_A composti	g__Comamonas_A	f__Burkholderiaceae	o__Burkholderiales	c__Gammaproteobacteria	p__Proteobacteria	0	1	0	0	0	0	1	GCF_000429845.1	Comamonas	Comamonadaceae	Burkholderiales	Betaproteobacteria	Proteobacteria	Bacteria
31737	Labrenzia sp001624695	g__Labrenzia	f__Stappiaceae	o__Rhizobiales	c__Alphaproteobacteria	p__Proteobacteria	0	0	0	0	1	0	1	GCF_001624695.1	Labrenzia	Rhodobacteraceae	Rhodobacterales	Alphaproteobacteria	Proteobacteria	Bacteria
14521	Geodermatophilus obscurus	g__Geodermatophilus	f__Geodermatophilaceae	o__Mycobacteriales	c__Actinobacteria	p__Actinobacteriota	0	1	0	0	0	0	1	GCF_000025345.1	Geodermatophilus	Geodermatophilaceae	Geodermatophilales	Actinobacteria	Actinobacteria	Bacteria
28983	Micromonospora lupini	g__Micromonospora	f__Micromonosporaceae	o__Mycobacteriales	c__Actinobacteria	p__Actinobacteriota	0	1	0	0	0	0	1	GCF_000297395.2	Micromonospora	Micromonosporaceae	Micromonosporales	Actinobacteria	Actinobacteria	Bacteria
11365	Brocadia sinica	g__Brocadia	f__Brocadiaceae	o__Brocadiales	c__Brocadiae	p__Planctomycetota	0	0	0	0	1	0	1	GCF_000949635.1	Candidatus Brocadia	Candidatus Brocadiaceae	Candidatus Brocadiales	Candidatus Brocadiae	Planctomycetes	Bacteria
9565	Phocaeicola abscessus	g__Phocaeicola	f__Bacteroidaceae	o__Bacteroidales	c__Bacteroidia	p__Bacteroidota	0	1	0	0	1	0	2	GCF_000312445.1,GCF_000442105.1	Phocaeicola		Bacteroidales	Bacteroidia	Bacteroidetes	Bacteria
3315	Bifidobacterium catenulatum	g__Bifidobacterium	f__Bifidobacteriaceae	o__Actinomycetales	c__Actinobacteria	p__Actinobacteriota	0	0	1	0	3	0	4	GCF_001025195.1,GCF_000173455.1,GCF_000771025.1,GCF_002075855.1	Bifidobacterium	Bifidobacteriaceae	Bifidobacteriales	Actinobacteria	Actinobacteria	Bacteria
23907	Novosphingobium barchaimii_A	g__Novosphingobium	f__Sphingomonadaceae	o__Sphingomonadales	c__Alphaproteobacteria	p__Proteobacteria	0	1	0	0	0	0	1	GCF_001476695.1	Novosphingobium	Sphingomonadaceae	Sphingomonadales	Alphaproteobacteria	Proteobacteria	Bacteria
34097	TM7x sp000803625	g__TM7x	f__Saccharimonadaceae	o__Saccharimonadales	c__Saccharimonadia	p__Patescibacteria	0	0	1	0	0	0	1	GCF_000803625.1					Candidatus Saccharibacteria	Bacteria
16545	Leptotrichia sp001553645	g__Leptotrichia	f__Leptotrichiaceae	o__Fusobacteriales	c__Fusobacteriia	p__Fusobacteriota	0	0	1	0	0	0	1	GCF_001553645.1	Leptotrichia	Leptotrichiaceae	Fusobacteriales	Fusobacteriia	Fusobacteria	Bacteria
16950	Granulicella rosea	g__Granulicella	f__Acidobacteriaceae	o__Acidobacteriales	c__Acidobacteriae	p__Acidobacteriota	0	1	0	0	0	0	1	GCF_900188085.1	Granulicella	Acidobacteriaceae	Acidobacteriales	Acidobacteriia	Acidobacteria	Bacteria
12936	Cobetia crustatorum	g__Cobetia	f__Halomonadaceae	o__Pseudomonadales	c__Gammaproteobacteria	p__Proteobacteria	0	1	0	0	1	0	2	GCF_000591415.1,GCF_002213105.1	Cobetia	Halomonadaceae	Oceanospirillales	Gammaproteobacteria	Proteobacteria	Bacteria
18987	Lysobacter concretionis	g__Lysobacter	f__Xanthomonadaceae	o__Xanthomonadales	c__Gammaproteobacteria	p__Proteobacteria	0	1	0	0	0	0	1	GCF_000768345.1	Lysobacter	Xanthomonadaceae	Xanthomonadales	Gammaproteobacteria	Proteobacteria	Bacteria
16955	Aulosira sp002368195	g__Aulosira	f__Nostocaceae	o__Cyanobacteriales	c__Cyanobacteriia	p__Cyanobacteria	0	0	0	1	0	0	1	GCF_002368195.1	Calothrix	Rivulariaceae	Nostocales		Cyanobacteria	Bacteria
26470	Hymenobacter aerophilus	g__Hymenobacter	f__Hymenobacteraceae	o__Cytophagales	c__Bacteroidia	p__Bacteroidota	0	1	0	0	0	0	1	GCF_000382225.1	Hymenobacter	Hymenobacteraceae	Cytophagales	Cytophagia	Bacteroidetes	Bacteria
28271	Rhodococcus sp001040705	g__Rhodococcus	f__Mycobacteriaceae	o__Mycobacteriales	c__Actinobacteria	p__Actinobacteriota	0	0	0	0	1	0	1	GCF_001040705.1	Rhodococcus	Nocardiaceae	Corynebacteriales	Actinobacteria	Actinobacteria	Bacteria
10858	Planktotalea frisia	g__Planktotalea	f__Rhodobacteraceae	o__Rhodobacterales	c__Alphaproteobacteria	p__Proteobacteria	0	1	0	0	0	1	2	GCF_001890925.1,GCF_003254185.1	Planktotalea	Rhodobacteraceae	Rhodobacterales	Alphaproteobacteria	Proteobacteria	Bacteria
32110	Polynucleobacter sphagniphilus	g__Polynucleobacter	f__Burkholderiaceae	o__Burkholderiales	c__Gammaproteobacteria	p__Proteobacteria	0	0	0	0	1	0	1	GCF_001953355.1	Polynucleobacter	Burkholderiaceae	Burkholderiales	Betaproteobacteria	Proteobacteria	Bacteria
20027	Chryseobacterium artocarpi	g__Chryseobacterium	f__Weeksellaceae	o__Flavobacteriales	c__Bacteroidia	p__Bacteroidota	0	0	0	0	1	0	1	GCF_001684975.1	Chryseobacterium	Flavobacteriaceae	Flavobacteriales	Flavobacteriia	Bacteroidetes	Bacteria
28107	Pseudomonas_E fluorescens_AQ	g__Pseudomonas_E	f__Pseudomonadaceae	o__Pseudomonadales	c__Gammaproteobacteria	p__Proteobacteria	0	0	0	0	0	1	1	GCF_000217955.2	Pseudomonas	Pseudomonadaceae	Pseudomonadales	Gammaproteobacteria	Proteobacteria	Bacteria
22493	Pseudomonas_E fluorescens_AP	g__Pseudomonas_E	f__Pseudomonadaceae	o__Pseudomonadales	c__Gammaproteobacteria	p__Proteobacteria	0	0	0	0	1	0	1	GCF_001020715.1	Pseudomonas	Pseudomonadaceae	Pseudomonadales	Gammaproteobacteria	Proteobacteria	Bacteria
2597	Pseudomonas_E fluorescens_AR	g__Pseudomonas_E	f__Pseudomonadaceae	o__Pseudomonadales	c__Gammaproteobacteria	p__Proteobacteria	0	0	2	0	1	3	5	GCF_000012445.1,GCF_003055645.1,GCF_003258955.1,GCF_002112575.1,GCF_002112685.1	Pseudomonas	Pseudomonadaceae	Pseudomonadales	Gammaproteobacteria	Proteobacteria	Bacteria
12662	Pseudomonas_E fluorescens_AM	g__Pseudomonas_E	f__Pseudomonadaceae	o__Pseudomonadales	c__Gammaproteobacteria	p__Proteobacteria	0	0	0	0	0	2	2	GCF_002837185.1,GCF_900004865.1	Pseudomonas	Pseudomonadaceae	Pseudomonadales	Gammaproteobacteria	Proteobacteria	Bacteria
464	Lactobacillus johnsonii	g__Lactobacillus	f__Lactobacillaceae	o__Lactobacillales	c__Bacilli	p__Firmicutes	0	0	7	0	11	8	5	GCF_000008065.1,GCF_000091405.1,GCF_000204985.1,GCF_000498675.1,GCF_001714745.1	Lactobacillus	Lactobacillaceae	Lactobacillales	Bacilli	Firmicutes	Bacteria
880	Pseudomonas_E fluorescens_AN	g__Pseudomonas_E	f__Pseudomonadaceae	o__Pseudomonadales	c__Gammaproteobacteria	p__Proteobacteria	0	0	3	0	14	0	5	GCF_000508205.1,GCF_001708445.1,GCF_001708465.1,GCF_002882515.1,GCF_002882535.1	Pseudomonas	Pseudomonadaceae	Pseudomonadales	Gammaproteobacteria	Proteobacteria	Bacteria
29074	Corynebacterium resistens	g__Corynebacterium	f__Mycobacteriaceae	o__Mycobacteriales	c__Actinobacteria	p__Actinobacteriota	0	1	0	0	0	0	1	GCF_000177535.2	Corynebacterium	Corynebacteriaceae	Corynebacteriales	Actinobacteria	Actinobacteria	Bacteria
28764	Brachybacterium phenoliresistens	g__Brachybacterium	f__Dermabacteraceae	o__Actinomycetales	c__Actinobacteria	p__Actinobacteriota	0	1	0	0	0	0	1	GCF_000576425.1	Brachybacterium	Dermabacteraceae	Micrococcales	Actinobacteria	Actinobacteria	Bacteria
18589	Lactobacillus_G hammesii	g__Lactobacillus_G	f__Lactobacillaceae	o__Lactobacillales	c__Bacilli	p__Firmicutes	0	0	0	0	0	1	1	GCF_001434395.1	Lactobacillus	Lactobacillaceae	Lactobacillales	Bacilli	Firmicutes	Bacteria
17691	Anaerophaga thermohalophila	g__Anaerophaga	f__Marinilabiliaceae	o__Bacteroidales	c__Bacteroidia	p__Bacteroidota	0	1	0	0	0	0	1	GCF_000191885.1	Anaerophaga	Marinilabiliaceae	Marinilabiliales	Bacteroidia	Bacteroidetes	Bacteria
9356	Pseudomonas_D bauzanensis	g__Pseudomonas_D	f__Pseudomonadaceae	o__Pseudomonadales	c__Gammaproteobacteria	p__Proteobacteria	0	0	0	0	0	2	2	GCF_900111225.1,GCF_900114735.1	Pseudomonas	Pseudomonadaceae	Pseudomonadales	Gammaproteobacteria	Proteobacteria	Bacteria
16277	Halomonas saccharevitans	g__Halomonas	f__Halomonadaceae	o__Pseudomonadales	c__Gammaproteobacteria	p__Proteobacteria	0	1	0	0	0	0	1	GCF_900116405.1	Halomonas	Halomonadaceae	Oceanospirillales	Gammaproteobacteria	Proteobacteria	Bacteria
1153	Pseudomonas_E fluorescens_AA	g__Pseudomonas_E	f__Pseudomonadaceae	o__Pseudomonadales	c__Gammaproteobacteria	p__Proteobacteria	0	0	1	0	2	10	5	GCF_001307275.1,GCF_002901485.1,GCF_003001775.1,GCF_900100025.1,GCF_900101575.1	Pseudomonas	Pseudomonadaceae	Pseudomonadales	Gammaproteobacteria	Proteobacteria	Bacteria
1653	Burkholderia pyrrocinia	g__Burkholderia	f__Burkholderiaceae	o__Burkholderiales	c__Gammaproteobacteria	p__Proteobacteria	0	0	3	0	2	4	5	GCF_001028665.1,GCF_002356275.1,GCF_003233675.1,GCF_000743695.1,GCF_002968055.1	Burkholderia	Burkholderiaceae	Burkholderiales	Betaproteobacteria	Proteobacteria	Bacteria
22665	Tritonibacter horizontis	g__Tritonibacter	f__Rhodobacteraceae	o__Rhodobacterales	c__Alphaproteobacteria	p__Proteobacteria	0	0	0	0	1	0	1	GCF_001518015.1	Tritonibacter	Rhodobacteraceae	Rhodobacterales	Alphaproteobacteria	Proteobacteria	Bacteria
27078	Litoreibacter janthinus	g__Litoreibacter	f__Rhodobacteraceae	o__Rhodobacterales	c__Alphaproteobacteria	p__Proteobacteria	0	1	0	0	0	0	1	GCF_900111945.1	Litoreibacter	Rhodobacteraceae	Rhodobacterales	Alphaproteobacteria	Proteobacteria	Bacteria
14392	Albidiferax koreense	g__Albidiferax	f__Burkholderiaceae	o__Burkholderiales	c__Gammaproteobacteria	p__Proteobacteria	0	0	1	0	0	0	1	GCF_001955695.1	Rhodoferax	Comamonadaceae	Burkholderiales	Betaproteobacteria	Proteobacteria	Bacteria
11063	Paenibacillus_B aquistagni	g__Paenibacillus_B	f__Paenibacillaceae	o__Paenibacillales	c__Bacilli_A	p__Firmicutes_I	0	0	0	0	2	0	2	GCF_900177815.1,GCF_900188525.1	Paenibacillus	Paenibacillaceae	Bacillales	Bacilli	Firmicutes	Bacteria
10183	Faecalibacterium prausnitzii_F	g__Faecalibacterium	f__Ruminococcaceae	o__Oscillospirales	c__Clostridia	p__Firmicutes_A	0	0	0	0	0	1	1	GCF_002549775.1	Faecalibacterium	Ruminococcaceae	Clostridiales	Clostridia	Firmicutes	Bacteria
50	Campylobacter_D jejuni	g__Campylobacter_D	f__Campylobacteraceae	o__Campylobacterales	c__Campylobacteria	p__Campylobacterota	1	0	128	2	709	362	5	GCF_000009085.1,GCF_000011865.1,GCF_000015525.1,GCF_000017905.1,GCF_000025425.1	Campylobacter	Campylobacteraceae	Campylobacterales	Epsilonproteobacteria	Proteobacteria	Bacteria
6098	Tessaracoccus lapidicaptus	g__Tessaracoccus	f__Propionibacteriaceae	o__Propionibacteriales	c__Actinobacteria	p__Actinobacteriota	0	1	1	0	0	0	2	GCF_001693815.1,GCF_002022225.1	Tessaracoccus	Propionibacteriaceae	Propionibacteriales	Actinobacteria	Actinobacteria	Bacteria
28965	Phyllobacterium sp000282595	g__Phyllobacterium	f__Rhizobiaceae	o__Rhizobiales	c__Alphaproteobacteria	p__Proteobacteria	0	0	0	0	1	0	1	GCF_000282595.1	Phyllobacterium	Phyllobacteriaceae	Rhizobiales	Alphaproteobacteria	Proteobacteria	Bacteria
274	Chlamydophila psittaci	g__Chlamydophila	f__Chlamydiaceae	o__Chlamydiales	c__Chlamydiia	p__Verrucomicrobiota_A	0	1	15	2	7	30	5	GCF_000204255.1,GCF_000191925.1,GCF_000270385.1,GCF_000270405.1,GCF_000270425.1	Chlamydia	Chlamydiaceae	Chlamydiales	Chlamydiia	Chlamydiae	Bacteria
11921	Paenibacillus_C agaridevorans	g__Paenibacillus_C	f__Paenibacillaceae	o__Paenibacillales	c__Bacilli_A	p__Firmicutes_I	0	0	0	0	1	1	2	GCF_002165585.1,GCF_003112455.1	Paenibacillus	Paenibacillaceae	Bacillales	Bacilli	Firmicutes	Bacteria
30115	Duganella sp000381565	g__Duganella	f__Burkholderiaceae	o__Burkholderiales	c__Gammaproteobacteria	p__Proteobacteria	0	0	0	0	0	1	1	GCF_000381565.1		Oxalobacteraceae	Burkholderiales	Betaproteobacteria	Proteobacteria	Bacteria
17427	Reinekea blandensis	g__Reinekea	f__Saccharospirillaceae	o__Pseudomonadales	c__Gammaproteobacteria	p__Proteobacteria	0	1	0	0	0	0	1	GCF_000153185.1	Reinekea	Saccharospirillaceae	Oceanospirillales	Gammaproteobacteria	Proteobacteria	Bacteria
21997	Ensifer adhaerens_D	g__Ensifer	f__Rhizobiaceae	o__Rhizobiales	c__Alphaproteobacteria	p__Proteobacteria	0	0	0	0	1	0	1	GCF_002007205.1	Ensifer	Rhizobiaceae	Rhizobiales	Alphaproteobacteria	Proteobacteria	Bacteria
13715	Lachnoanaerobaculum umeaense	g__Lachnoanaerobaculum	f__Lachnospiraceae	o__Lachnospirales	c__Clostridia	p__Firmicutes_A	0	0	0	0	0	1	1	GCF_003254255.1	Lachnoanaerobaculum	Lachnospiraceae	Clostridiales	Clostridia	Firmicutes	Bacteria
4118	Rathayibacter iranicus	g__Rathayibacter	f__Microbacteriaceae	o__Actinomycetales	c__Actinobacteria	p__Actinobacteriota	0	0	0	0	1	3	4	GCF_002933115.1,GCF_002932965.1,GCF_002933035.1,GCF_003149025.1	Rathayibacter	Microbacteriaceae	Micrococcales	Actinobacteria	Actinobacteria	Bacteria
30262	Methyloversatilis thermotolerans	g__Methyloversatilis	f__Rhodocyclaceae	o__Burkholderiales	c__Gammaproteobacteria	p__Proteobacteria	0	1	0	0	0	0	1	GCF_000372885.1	Methyloversatilis	Sterolibacteriaceae	Nitrosomonadales	Betaproteobacteria	Proteobacteria	Bacteria
6175	Paenibacillus_G naphthalenovorans	g__Paenibacillus_G	f__Paenibacillaceae	o__Paenibacillales	c__Bacilli_A	p__Firmicutes_I	0	1	0	0	1	0	2	GCF_001465255.1,GCF_900099895.1	Paenibacillus	Paenibacillaceae	Bacillales	Bacilli	Firmicutes	Bacteria
4692	Eubacterium callanderi	g__Eubacterium	f__Eubacteriaceae	o__Eubacteriales	c__Clostridia	p__Firmicutes_A	0	0	1	0	1	2	4	GCF_000152245.2,GCF_001753695.1,GCF_900115415.1,GCF_900142645.1	Eubacterium	Eubacteriaceae	Clostridiales	Clostridia	Firmicutes	Bacteria
22268	Polynucleobacter duraquae	g__Polynucleobacter	f__Burkholderiaceae	o__Burkholderiales	c__Gammaproteobacteria	p__Proteobacteria	0	1	0	0	0	0	1	GCF_000973625.1	Polynucleobacter	Burkholderiaceae	Burkholderiales	Betaproteobacteria	Proteobacteria	Bacteria
18722	Sinorhizobium saheli	g__Sinorhizobium	f__Rhizobiaceae	o__Rhizobiales	c__Alphaproteobacteria	p__Proteobacteria	0	0	0	0	0	1	1	GCF_001651875.1	Sinorhizobium	Rhizobiaceae	Rhizobiales	Alphaproteobacteria	Proteobacteria	Bacteria
20860	Effusibacillus pohliae	g__Effusibacillus	f__Effusibacillaceae	o__Tumebacillales	c__Alicyclobacillia	p__Firmicutes_K	0	1	0	0	0	0	1	GCF_000376225.1	Effusibacillus	Alicyclobacillaceae	Bacillales	Bacilli	Firmicutes	Bacteria
9979	Pseudonocardia dioxanivorans	g__Pseudonocardia	f__Pseudonocardiaceae	o__Mycobacteriales	c__Actinobacteria	p__Actinobacteriota	0	1	0	0	1	0	2	GCF_000196675.1,GCF_002900985.2	Pseudonocardia	Pseudonocardiaceae	Pseudonocardiales	Actinobacteria	Actinobacteria	Bacteria
14365	Aeromicrobium sp003065605	g__Aeromicrobium	f__Nocardioidaceae	o__Propionibacteriales	c__Actinobacteria	p__Actinobacteriota	0	0	1	0	0	0	1	GCF_003065605.1	Aeromicrobium	Nocardioidaceae	Propionibacteriales	Actinobacteria	Actinobacteria	Bacteria
21478	Gloeocapsa sp000332035	g__Gloeocapsa	f__Gloeocapsaceae	o__Cyanobacteriales	c__Cyanobacteriia	p__Cyanobacteria	0	0	0	0	1	0	1	GCF_000332035.1	Gloeocapsa	Chroococcaceae	Chroococcales		Cyanobacteria	Bacteria
13040	Borreliella valaisiana	g__Borreliella	f__Borreliaceae	o__Borreliales	c__Spirochaetia	p__Spirochaetota	0	1	0	1	0	0	2	GCF_000739475.1,GCF_000170955.2	Borreliella	Borreliaceae	Spirochaetales	Spirochaetia	Spirochaetes	Bacteria
12951	Methylomonas methanica_A	g__Methylomonas	f__Methylomonadaceae	o__Methylococcales	c__Gammaproteobacteria	p__Proteobacteria	0	0	0	0	2	0	2	GCF_001644035.1,GCF_001644115.1	Methylomonas	Methylococcaceae	Methylococcales	Gammaproteobacteria	Proteobacteria	Bacteria
17772	Methylomonas methanica_B	g__Methylomonas	f__Methylomonadaceae	o__Methylococcales	c__Gammaproteobacteria	p__Proteobacteria	0	1	0	0	0	0	1	GCF_000214665.1	Methylomonas	Methylococcaceae	Methylococcales	Gammaproteobacteria	Proteobacteria	Bacteria
27270	Cupriavidus pauculus_B	g__Cupriavidus	f__Burkholderiaceae	o__Burkholderiales	c__Gammaproteobacteria	p__Proteobacteria	0	0	0	0	0	1	1	GCF_002858765.1	Cupriavidus	Burkholderiaceae	Burkholderiales	Betaproteobacteria	Proteobacteria	Bacteria
11915	Cupriavidus pauculus_A	g__Cupriavidus	f__Burkholderiaceae	o__Burkholderiales	c__Gammaproteobacteria	p__Proteobacteria	0	1	0	0	0	0	1	GCF_000974605.1	Cupriavidus	Burkholderiaceae	Burkholderiales	Betaproteobacteria	Proteobacteria	Bacteria
8871	Acetobacter sp002153485	g__Acetobacter	f__Acetobacteraceae	o__Acetobacterales	c__Alphaproteobacteria	p__Proteobacteria	0	0	0	0	2	0	2	GCF_002153485.1,GCF_002153695.1	Acetobacter	Acetobacteraceae	Rhodospirillales	Alphaproteobacteria	Proteobacteria	Bacteria
27413	Ferrimonas balearica	g__Ferrimonas	f__Shewanellaceae	o__Enterobacterales	c__Gammaproteobacteria	p__Proteobacteria	0	1	0	0	0	0	1	GCF_000148645.1	Ferrimonas	Ferrimonadaceae	Alteromonadales	Gammaproteobacteria	Proteobacteria	Bacteria
13017	Rhodopseudomonas palustris_C	g__Rhodopseudomonas	f__Xanthobacteraceae	o__Rhizobiales	c__Alphaproteobacteria	p__Proteobacteria	0	1	0	0	0	1	2	GCF_000504425.1,GCF_002895035.1	Rhodopseudomonas	Bradyrhizobiaceae	Rhizobiales	Alphaproteobacteria	Proteobacteria	Bacteria
18771	Rhodopseudomonas palustris_B	g__Rhodopseudomonas	f__Xanthobacteraceae	o__Rhizobiales	c__Alphaproteobacteria	p__Proteobacteria	0	1	0	0	0	0	1	GCF_000014825.1	Rhodopseudomonas	Bradyrhizobiaceae	Rhizobiales	Alphaproteobacteria	Proteobacteria	Bacteria
27500	Halomonas halodenitrificans	g__Halomonas	f__Halomonadaceae	o__Pseudomonadales	c__Gammaproteobacteria	p__Proteobacteria	0	1	0	0	0	0	1	GCF_000620045.1	Halomonas	Halomonadaceae	Oceanospirillales	Gammaproteobacteria	Proteobacteria	Bacteria
16992	Nesterenkonia massiliensis	g__Nesterenkonia	f__Micrococcaceae	o__Actinomycetales	c__Actinobacteria	p__Actinobacteriota	0	1	0	0	0	0	1	GCF_000455245.1	Nesterenkonia	Micrococcaceae	Micrococcales	Actinobacteria	Actinobacteria	Bacteria
10796	Rhodopseudomonas palustris_G	g__Rhodopseudomonas	f__Xanthobacteraceae	o__Rhizobiales	c__Alphaproteobacteria	p__Proteobacteria	0	0	1	0	1	0	2	GCF_000177255.2,GCF_001020905.1	Rhodopseudomonas	Bradyrhizobiaceae	Rhizobiales	Alphaproteobacteria	Proteobacteria	Bacteria
4716	Rhodopseudomonas palustris_F	g__Rhodopseudomonas	f__Xanthobacteraceae	o__Rhizobiales	c__Alphaproteobacteria	p__Proteobacteria	0	1	1	0	2	0	4	GCF_000195775.1,GCF_000020445.1,GCF_002026345.1,GCF_002937155.1	Rhodopseudomonas	Bradyrhizobiaceae	Rhizobiales	Alphaproteobacteria	Proteobacteria	Bacteria
30347	Rhodopseudomonas palustris_E	g__Rhodopseudomonas	f__Xanthobacteraceae	o__Rhizobiales	c__Alphaproteobacteria	p__Proteobacteria	0	1	0	0	0	0	1	GCF_000935205.1	Rhodopseudomonas	Bradyrhizobiaceae	Rhizobiales	Alphaproteobacteria	Proteobacteria	Bacteria
15773	Rhodopseudomonas palustris_D	g__Rhodopseudomonas	f__Xanthobacteraceae	o__Rhizobiales	c__Alphaproteobacteria	p__Proteobacteria	0	1	0	0	0	0	1	GCF_000013745.1	Rhodopseudomonas	Bradyrhizobiaceae	Rhizobiales	Alphaproteobacteria	Proteobacteria	Bacteria
22065	Rhodopseudomonas palustris_J	g__Rhodopseudomonas	f__Xanthobacteraceae	o__Rhizobiales	c__Alphaproteobacteria	p__Proteobacteria	0	1	0	0	0	0	1	GCF_000013365.1	Rhodopseudomonas	Bradyrhizobiaceae	Rhizobiales	Alphaproteobacteria	Proteobacteria	Bacteria
16790	Rhodopseudomonas palustris_I	g__Rhodopseudomonas	f__Xanthobacteraceae	o__Rhizobiales	c__Alphaproteobacteria	p__Proteobacteria	0	0	0	0	0	1	1	GCF_003226555.1	Rhodopseudomonas	Bradyrhizobiaceae	Rhizobiales	Alphaproteobacteria	Proteobacteria	Bacteria
8229	Rhodopseudomonas palustris_H	g__Rhodopseudomonas	f__Xanthobacteraceae	o__Rhizobiales	c__Alphaproteobacteria	p__Proteobacteria	0	0	2	0	0	0	2	GCF_003031245.1,GCF_003031265.1	Rhodopseudomonas	Bradyrhizobiaceae	Rhizobiales	Alphaproteobacteria	Proteobacteria	Bacteria
4108	Mycolicibacter heraklionensis	g__Mycolicibacter	f__Mycobacteriaceae	o__Mycobacteriales	c__Actinobacteria	p__Actinobacteriota	0	0	0	0	5	0	5	GCF_000972935.1,GCF_001666995.1,GCF_001673105.1,GCF_001673575.1,GCF_002967035.1	Mycobacterium	Mycobacteriaceae	Corynebacteriales	Actinobacteria	Actinobacteria	Bacteria
27485	Agrobacterium tumefaciens_C	g__Agrobacterium	f__Rhizobiaceae	o__Rhizobiales	c__Alphaproteobacteria	p__Proteobacteria	0	0	0	0	1	0	1	GCF_000834635.1	Agrobacterium	Rhizobiaceae	Rhizobiales	Alphaproteobacteria	Proteobacteria	Bacteria
6710	Agrobacterium tumefaciens_B	g__Agrobacterium	f__Rhizobiaceae	o__Rhizobiales	c__Alphaproteobacteria	p__Proteobacteria	0	0	0	0	1	0	1	GCF_001641425.1	Agrobacterium	Rhizobiaceae	Rhizobiales	Alphaproteobacteria	Proteobacteria	Bacteria
23199	Streptomyces radiopugnans	g__Streptomyces	f__Streptomycetaceae	o__Streptomycetales	c__Actinobacteria	p__Actinobacteriota	0	1	0	0	0	0	1	GCF_900110735.1	Streptomyces	Streptomycetaceae	Streptomycetales	Actinobacteria	Actinobacteria	Bacteria
20261	Bradyrhizobium sp000026145	g__Bradyrhizobium	f__Xanthobacteraceae	o__Rhizobiales	c__Alphaproteobacteria	p__Proteobacteria	0	0	1	0	0	0	1	GCF_000026145.1	Bradyrhizobium	Bradyrhizobiaceae	Rhizobiales	Alphaproteobacteria	Proteobacteria	Bacteria
3641	Agrobacterium tumefaciens_F	g__Agrobacterium	f__Rhizobiaceae	o__Rhizobiales	c__Alphaproteobacteria	p__Proteobacteria	0	0	0	0	1	1	2	GCF_000219665.1,GCF_900012595.1	Agrobacterium	Rhizobiaceae	Rhizobiales	Alphaproteobacteria	Proteobacteria	Bacteria
24086	Marinococcus luteus	g__Marinococcus	f__Marinococcaceae	o__Bacillales	c__Bacilli	p__Firmicutes	0	0	0	0	0	1	1	GCF_900106595.1	Marinococcus	Bacillaceae	Bacillales	Bacilli	Firmicutes	Bacteria
4391	Neisseria cerebrosa	g__Neisseria	f__Neisseriaceae	o__Burkholderiales	c__Gammaproteobacteria	p__Proteobacteria	0	0	0	0	0	4	4	GCF_000813705.1,GCF_001812465.1,GCF_001838405.1,GCF_001838415.1	Morococcus	Neisseriaceae	Neisseriales	Betaproteobacteria	Proteobacteria	Bacteria
20628	Yonghaparkia sp002813345	g__Yonghaparkia	f__Microbacteriaceae	o__Actinomycetales	c__Actinobacteria	p__Actinobacteriota	0	0	0	0	1	0	1	GCF_002813345.1	Microcella	Microbacteriaceae	Micrococcales	Actinobacteria	Actinobacteria	Bacteria
31259	Leptolyngbya_B frigida	g__Leptolyngbya_B	f__Leptolyngbyaceae	o__Leptolyngbyales	c__Cyanobacteriia	p__Cyanobacteria	0	0	0	0	0	1	1	GCF_003003795.1	Leptolyngbya	Leptolyngbyaceae	Synechococcales		Cyanobacteria	Bacteria
20352	Curtobacterium sp000333315	g__Curtobacterium	f__Microbacteriaceae	o__Actinomycetales	c__Actinobacteria	p__Actinobacteriota	0	0	0	0	0	1	1	GCF_000333315.1	Curtobacterium	Microbacteriaceae	Micrococcales	Actinobacteria	Actinobacteria	Bacteria
32062	Citreimonas salinaria	g__Citreimonas	f__Rhodobacteraceae	o__Rhodobacterales	c__Alphaproteobacteria	p__Proteobacteria	0	1	0	0	0	0	1	GCF_900107235.1	Citreimonas	Rhodobacteraceae	Rhodobacterales	Alphaproteobacteria	Proteobacteria	Bacteria
28465	Taibaiella_B sp002127285	g__Taibaiella_B	f__Chitinophagaceae	o__Chitinophagales	c__Bacteroidia	p__Bacteroidota	0	0	0	0	0	1	1	GCF_002127285.1		Chitinophagaceae	Chitinophagales	Chitinophagia	Bacteroidetes	Bacteria
15589	DXL2 sp003217775	g__DXL2	f__Paenibacillaceae	o__Paenibacillales	c__Bacilli_A	p__Firmicutes_I	0	0	0	0	1	0	1	GCF_003217775.1	Paenibacillus	Paenibacillaceae	Bacillales	Bacilli	Firmicutes	Bacteria
12015	Bartonella rattimassiliensis	g__Bartonella	f__Rhizobiaceae	o__Rhizobiales	c__Alphaproteobacteria	p__Proteobacteria	0	1	0	0	1	0	2	GCF_000278215.1,GCF_000312605.1	Bartonella	Bartonellaceae	Rhizobiales	Alphaproteobacteria	Proteobacteria	Bacteria
22053	Nitrospira moscoviensis	g__Nitrospira	f__Nitrospiraceae	o__Nitrospirales	c__Nitrospiria	p__Nitrospirota	0	1	0	0	0	0	1	GCF_001273775.1	Nitrospira	Nitrospiraceae	Nitrospirales	Nitrospira	Nitrospirae	Bacteria
20023	Sinorhizobium sp000421085	g__Sinorhizobium	f__Rhizobiaceae	o__Rhizobiales	c__Alphaproteobacteria	p__Proteobacteria	0	0	0	0	1	0	1	GCF_000421085.1	Ensifer	Rhizobiaceae	Rhizobiales	Alphaproteobacteria	Proteobacteria	Bacteria
681	Delftia acidovorans	g__Delftia	f__Burkholderiaceae	o__Burkholderiales	c__Gammaproteobacteria	p__Proteobacteria	0	1	2	1	8	2	5	GCF_000018665.1,GCF_000214395.1,GCF_001886655.1,GCF_002443055.1,GCF_000632165.1	Delftia	Comamonadaceae	Burkholderiales	Betaproteobacteria	Proteobacteria	Bacteria
10397	Bacillus_AM fordii	g__Bacillus_AM	f__Bacillaceae_C	o__Bacillales	c__Bacilli	p__Firmicutes	0	1	0	0	0	0	1	GCF_000374565.1	Bacillus	Bacillaceae	Bacillales	Bacilli	Firmicutes	Bacteria
4155	Marinobacter vinifirmus	g__Marinobacter	f__Oleiphilaceae	o__Pseudomonadales	c__Gammaproteobacteria	p__Proteobacteria	0	0	0	0	2	0	2	GCF_000475255.1,GCF_001447135.1	Marinobacter	Alteromonadaceae	Alteromonadales	Gammaproteobacteria	Proteobacteria	Bacteria
24166	Oceanobacter kriegii	g__Oceanobacter	f__Saccharospirillaceae	o__Pseudomonadales	c__Gammaproteobacteria	p__Proteobacteria	0	1	0	0	0	0	1	GCF_000422845.1	Oceanobacter	Oceanospirillaceae	Oceanospirillales	Gammaproteobacteria	Proteobacteria	Bacteria
12718	Phytoplasma australiense	g__Phytoplasma	f__Acholeplasmataceae	o__Acholeplasmatales	c__Bacilli	p__Firmicutes	0	0	2	0	0	0	2	GCF_000069925.1,GCF_000397185.1	Candidatus Phytoplasma	Acholeplasmataceae	Acholeplasmatales	Mollicutes	Tenericutes	Bacteria
20152	Wenxinia saemankumensis	g__Wenxinia	f__Rhodobacteraceae	o__Rhodobacterales	c__Alphaproteobacteria	p__Proteobacteria	0	1	0	0	0	0	1	GCF_900141735.1	Wenxinia	Rhodobacteraceae	Rhodobacterales	Alphaproteobacteria	Proteobacteria	Bacteria
31588	Algoriphagus yeomjeoni	g__Algoriphagus	f__Cyclobacteriaceae	o__Cytophagales	c__Bacteroidia	p__Bacteroidota	0	0	0	0	0	1	1	GCF_003259505.1	Algoriphagus	Cyclobacteriaceae	Cytophagales	Cytophagia	Bacteroidetes	Bacteria
1528	Geobacillus thermodenitrificans	g__Geobacillus	f__Anoxybacillaceae	o__Bacillales	c__Bacilli	p__Firmicutes	0	1	3	0	4	2	5	GCF_000015745.1,GCF_002072065.1,GCF_002119625.1,GCF_002706565.1,GCF_000173035.1	Geobacillus	Bacillaceae	Bacillales	Bacilli	Firmicutes	Bacteria
16198	Corynebacterium vitaeruminis_A	g__Corynebacterium	f__Mycobacteriaceae	o__Mycobacteriales	c__Actinobacteria	p__Actinobacteriota	0	0	0	0	0	1	1	GCF_001054325.1	Corynebacterium	Corynebacteriaceae	Corynebacteriales	Actinobacteria	Actinobacteria	Bacteria
615	Histophilus somni	g__Histophilus	f__Pasteurellaceae	o__Enterobacterales	c__Gammaproteobacteria	p__Proteobacteria	0	1	8	0	2	12	5	GCF_000019405.1,GCF_000011785.1,GCF_002162175.1,GCF_002162195.1,GCF_002162215.1	Histophilus	Pasteurellaceae	Pasteurellales	Gammaproteobacteria	Proteobacteria	Bacteria
10190	Protochlamydia naegleriophila	g__Protochlamydia	f__Parachlamydiaceae	o__Parachlamydiales	c__Chlamydiia	p__Verrucomicrobiota_A	0	1	0	0	1	0	2	GCF_001499655.1,GCF_000751535.1	Candidatus Protochlamydia	Parachlamydiaceae	Parachlamydiales	Chlamydiia	Chlamydiae	Bacteria
3486	Marinobacter adhaerens_A	g__Marinobacter	f__Oleiphilaceae	o__Pseudomonadales	c__Gammaproteobacteria	p__Proteobacteria	0	0	0	0	1	0	1	GCF_001717765.1	Marinobacter	Alteromonadaceae	Alteromonadales	Gammaproteobacteria	Proteobacteria	Bacteria
15943	Massilia sp002007115	g__Massilia	f__Burkholderiaceae	o__Burkholderiales	c__Gammaproteobacteria	p__Proteobacteria	0	0	0	0	0	1	1	GCF_002007115.1	Massilia	Oxalobacteraceae	Burkholderiales	Betaproteobacteria	Proteobacteria	Bacteria
14294	Acinetobacter sp002165305	g__Acinetobacter	f__Moraxellaceae	o__Pseudomonadales	c__Gammaproteobacteria	p__Proteobacteria	0	0	1	0	0	0	1	GCF_002165305.2	Acinetobacter	Moraxellaceae	Pseudomonadales	Gammaproteobacteria	Proteobacteria	Bacteria
15647	Corynebacterium ureicelerivorans	g__Corynebacterium	f__Mycobacteriaceae	o__Mycobacteriales	c__Actinobacteria	p__Actinobacteriota	0	1	0	0	0	0	1	GCF_000747315.1	Corynebacterium	Corynebacteriaceae	Corynebacteriales	Actinobacteria	Actinobacteria	Bacteria
6313	Pseudomonas_E sp001320485	g__Pseudomonas_E	f__Pseudomonadaceae	o__Pseudomonadales	c__Gammaproteobacteria	p__Proteobacteria	0	0	0	0	1	1	2	GCF_001320485.1,GCF_002759075.1	Pseudomonas	Pseudomonadaceae	Pseudomonadales	Gammaproteobacteria	Proteobacteria	Bacteria
30377	Pseudomonas_E sp000631985	g__Pseudomonas_E	f__Pseudomonadaceae	o__Pseudomonadales	c__Gammaproteobacteria	p__Proteobacteria	0	0	0	0	1	0	1	GCF_000631985.1	Pseudomonas	Pseudomonadaceae	Pseudomonadales	Gammaproteobacteria	Proteobacteria	Bacteria
6766	Kitasatospora purpeofusca	g__Kitasatospora	f__Streptomycetaceae	o__Streptomycetales	c__Actinobacteria	p__Actinobacteriota	0	1	0	0	1	1	3	GCF_000718025.1,GCF_001279805.1,GCF_000710405.2	Kitasatospora	Streptomycetaceae	Streptomycetales	Actinobacteria	Actinobacteria	Bacteria
26057	Idiomarina maritima	g__Idiomarina	f__Alteromonadaceae	o__Enterobacterales	c__Gammaproteobacteria	p__Proteobacteria	0	0	0	0	1	0	1	GCF_900115255.1	Idiomarina	Idiomarinaceae	Alteromonadales	Gammaproteobacteria	Proteobacteria	Bacteria
28434	Treponema_D sp000619925	g__Treponema_D	f__Treponemataceae	o__Treponematales	c__Spirochaetia	p__Spirochaetota	0	0	0	0	0	1	1	GCF_000619925.1	Treponema	Spirochaetaceae	Spirochaetales	Spirochaetia	Spirochaetes	Bacteria
32531	Bradyrhizobium lablabi	g__Bradyrhizobium	f__Xanthobacteraceae	o__Rhizobiales	c__Alphaproteobacteria	p__Proteobacteria	0	1	0	0	0	0	1	GCF_001440475.1	Bradyrhizobium	Bradyrhizobiaceae	Rhizobiales	Alphaproteobacteria	Proteobacteria	Bacteria
17171	Kordia algicida	g__Kordia	f__Flavobacteriaceae	o__Flavobacteriales	c__Bacteroidia	p__Bacteroidota	0	1	0	0	0	0	1	GCF_000154725.1	Kordia	Flavobacteriaceae	Flavobacteriales	Flavobacteriia	Bacteroidetes	Bacteria
10877	Roseovarius tolerans	g__Roseovarius	f__Rhodobacteraceae	o__Rhodobacterales	c__Alphaproteobacteria	p__Proteobacteria	0	1	0	0	1	0	2	GCF_900109855.1,GCF_001247715.1	Roseovarius	Rhodobacteraceae	Rhodobacterales	Alphaproteobacteria	Proteobacteria	Bacteria
21449	Pseudomonas_E guguanensis	g__Pseudomonas_E	f__Pseudomonadaceae	o__Pseudomonadales	c__Gammaproteobacteria	p__Proteobacteria	0	0	0	0	0	1	1	GCF_900104265.1	Pseudomonas	Pseudomonadaceae	Pseudomonadales	Gammaproteobacteria	Proteobacteria	Bacteria
7493	Pseudomonas delhiensis	g__Pseudomonas	f__Pseudomonadaceae	o__Pseudomonadales	c__Gammaproteobacteria	p__Proteobacteria	0	0	0	0	1	2	3	GCF_900187975.1,GCF_003176655.1,GCF_900099945.1	Pseudomonas	Pseudomonadaceae	Pseudomonadales	Gammaproteobacteria	Proteobacteria	Bacteria
16002	Octadecabacter ascidiaceicola	g__Octadecabacter	f__Rhodobacteraceae	o__Rhodobacterales	c__Alphaproteobacteria	p__Proteobacteria	0	0	0	0	1	0	1	GCF_900185015.1	Octadecabacter	Rhodobacteraceae	Rhodobacterales	Alphaproteobacteria	Proteobacteria	Bacteria
24334	Photobacterium sp000153325	g__Photobacterium	f__Vibrionaceae	o__Enterobacterales	c__Gammaproteobacteria	p__Proteobacteria	0	0	0	0	0	1	1	GCF_000153325.1	Photobacterium	Vibrionaceae	Vibrionales	Gammaproteobacteria	Proteobacteria	Bacteria
23289	Streptomyces oceani	g__Streptomyces	f__Streptomycetaceae	o__Streptomycetales	c__Actinobacteria	p__Actinobacteriota	0	1	0	0	0	0	1	GCF_001751245.1	Streptomyces	Streptomycetaceae	Streptomycetales	Actinobacteria	Actinobacteria	Bacteria
7825	Halomonas sp003031405	g__Halomonas	f__Halomonadaceae	o__Pseudomonadales	c__Gammaproteobacteria	p__Proteobacteria	0	0	2	0	0	0	2	GCF_002009255.1,GCF_003031405.1	Halomonas	Halomonadaceae	Oceanospirillales	Gammaproteobacteria	Proteobacteria	Bacteria
7074	Clostridium_AM carboxidivorans	g__Clostridium_AM	f__Clostridiaceae	o__Clostridiales	c__Clostridia	p__Firmicutes_A	0	1	0	0	1	0	2	GCF_001038625.1,GCF_000175595.1	Clostridium	Clostridiaceae	Clostridiales	Clostridia	Firmicutes	Bacteria
1828	Cronobacter turicensis	g__Cronobacter	f__Enterobacteriaceae	o__Enterobacterales	c__Gammaproteobacteria	p__Proteobacteria	0	0	1	0	4	2	5	GCF_000027065.2,GCF_001922905.1,GCF_001999505.1,GCF_002976535.1,GCF_002976555.1	Cronobacter	Enterobacteriaceae	Enterobacterales	Gammaproteobacteria	Proteobacteria	Bacteria
25580	Devosia lucknowensis	g__Devosia	f__Devosiaceae	o__Rhizobiales	c__Alphaproteobacteria	p__Proteobacteria	0	1	0	0	0	0	1	GCF_900177655.1	Devosia	Hyphomicrobiaceae	Rhizobiales	Alphaproteobacteria	Proteobacteria	Bacteria
7903	Bifidobacterium anseris	g__Bifidobacterium	f__Bifidobacteriaceae	o__Actinomycetales	c__Actinobacteria	p__Actinobacteriota	0	0	0	0	1	1	2	GCF_002860345.1,GCF_000424225.1	Bifidobacterium	Bifidobacteriaceae	Bifidobacteriales	Actinobacteria	Actinobacteria	Bacteria
4261	Pseudomonas_E palleroniana	g__Pseudomonas_E	f__Pseudomonadaceae	o__Pseudomonadales	c__Gammaproteobacteria	p__Proteobacteria	0	0	0	1	3	0	4	GCF_002953635.1,GCF_001541845.1,GCF_003031675.1,GCF_900105975.1	Pseudomonas	Pseudomonadaceae	Pseudomonadales	Gammaproteobacteria	Proteobacteria	Bacteria
22796	Streptomyces sp000805335	g__Streptomyces	f__Streptomycetaceae	o__Streptomycetales	c__Actinobacteria	p__Actinobacteriota	0	0	0	0	0	1	1	GCF_000805335.1	Streptomyces	Streptomycetaceae	Streptomycetales	Actinobacteria	Actinobacteria	Bacteria
1351	Snodgrassella sp900094895	g__Snodgrassella	f__Neisseriaceae	o__Burkholderiales	c__Gammaproteobacteria	p__Proteobacteria	0	0	0	0	8	3	5	GCF_002777335.1,GCF_002777345.1,GCF_002777415.1,GCF_002777485.1,GCF_002777525.1	Snodgrassella	Neisseriaceae	Neisseriales	Betaproteobacteria	Proteobacteria	Bacteria
27217	F0332 sp003073475	g__F0332	f__Actinomycetaceae	o__Actinomycetales	c__Actinobacteria	p__Actinobacteriota	0	0	1	0	0	0	1	GCF_003073475.1	Actinobaculum	Actinomycetaceae	Actinomycetales	Actinobacteria	Actinobacteria	Bacteria
27590	Streptomyces sp900206255	g__Streptomyces	f__Streptomycetaceae	o__Streptomycetales	c__Actinobacteria	p__Actinobacteriota	0	0	0	0	1	0	1	GCF_900206255.1	Streptomyces	Streptomycetaceae	Streptomycetales	Actinobacteria	Actinobacteria	Bacteria
8959	Amycolatopsis orientalis	g__Amycolatopsis	f__Pseudonocardiaceae	o__Mycobacteriales	c__Actinobacteria	p__Actinobacteriota	0	0	1	0	1	0	2	GCF_000943515.2,GCF_000478275.1	Amycolatopsis	Pseudonocardiaceae	Pseudonocardiales	Actinobacteria	Actinobacteria	Bacteria
23417	Porphyromonas sp000768875	g__Porphyromonas	f__Porphyromonadaceae	o__Bacteroidales	c__Bacteroidia	p__Bacteroidota	0	0	0	0	1	0	1	GCF_000768875.1	Porphyromonas	Porphyromonadaceae	Bacteroidales	Bacteroidia	Bacteroidetes	Bacteria
24042	Xanthomonas maliensis	g__Xanthomonas	f__Xanthomonadaceae	o__Xanthomonadales	c__Gammaproteobacteria	p__Proteobacteria	0	1	0	0	0	0	1	GCF_000401255.1	Xanthomonas	Xanthomonadaceae	Xanthomonadales	Gammaproteobacteria	Proteobacteria	Bacteria
2620	Streptomyces fimicarius	g__Streptomyces	f__Streptomycetaceae	o__Streptomycetales	c__Actinobacteria	p__Actinobacteriota	0	0	0	0	2	5	5	GCF_000720915.1,GCF_002551145.1,GCF_000716025.1,GCF_002154345.1,GCF_002910875.1	Streptomyces	Streptomycetaceae	Streptomycetales	Actinobacteria	Actinobacteria	Bacteria
5841	Paraburkholderia_A terrae	g__Paraburkholderia_A	f__Burkholderiaceae	o__Burkholderiales	c__Gammaproteobacteria	p__Proteobacteria	0	0	1	0	1	1	3	GCF_002902925.1,GCF_000739835.1,GCF_900100565.1	Paraburkholderia	Burkholderiaceae	Burkholderiales	Betaproteobacteria	Proteobacteria	Bacteria
33881	Acidithiobacillus ferrooxidans_A	g__Acidithiobacillus	f__Acidithiobacillaceae	o__Acidithiobacillales	c__Gammaproteobacteria	p__Proteobacteria	0	0	0	0	1	0	1	GCF_001652185.1	Acidithiobacillus	Acidithiobacillaceae	Acidithiobacillales	Acidithiobacillia	Proteobacteria	Bacteria
25109	Rodentibacter sp001999335	g__Rodentibacter	f__Pasteurellaceae	o__Enterobacterales	c__Gammaproteobacteria	p__Proteobacteria	0	0	0	0	1	0	1	GCF_001999335.1	Rodentibacter	Pasteurellaceae	Pasteurellales	Gammaproteobacteria	Proteobacteria	Bacteria
29660	Desulfobacterium_B autotrophicum	g__Desulfobacterium_B	f__Desulfobacteraceae	o__Desulfobacterales	c__Desulfobacteria	p__Desulfobacterota	0	1	0	0	0	0	1	GCF_000020365.1	Desulfobacterium	Desulfobacteraceae	Desulfobacterales	Deltaproteobacteria	Proteobacteria	Bacteria
22144	Numidum massiliense	g__Numidum	f__Novibacillaceae	o__Thermoactinomycetales	c__Bacilli_A	p__Firmicutes_I	0	1	0	0	0	0	1	GCF_001375555.1	Numidum	Bacillaceae	Bacillales	Bacilli	Firmicutes	Bacteria
31598	Leucothrix pacifica	g__Leucothrix	f__Thiotrichaceae	o__Thiotrichales	c__Gammaproteobacteria	p__Proteobacteria	0	0	0	0	0	1	1	GCF_003172875.1	Leucothrix	Thiotrichaceae	Thiotrichales	Gammaproteobacteria	Proteobacteria	Bacteria
24311	Actinosynnema mirum	g__Actinosynnema	f__Pseudonocardiaceae	o__Mycobacteriales	c__Actinobacteria	p__Actinobacteriota	0	1	0	0	0	0	1	GCF_000023245.1	Actinosynnema	Pseudonocardiaceae	Pseudonocardiales	Actinobacteria	Actinobacteria	Bacteria
15728	Paenibacillus sp001682855	g__Paenibacillus	f__Paenibacillaceae	o__Paenibacillales	c__Bacilli_A	p__Firmicutes_I	0	0	0	0	0	1	1	GCF_001682855.1	Bacillus	Bacillaceae	Bacillales	Bacilli	Firmicutes	Bacteria
1442	Serratia_A fonticola	g__Serratia_A	f__Enterobacteriaceae	o__Enterobacterales	c__Gammaproteobacteria	p__Proteobacteria	0	1	2	0	6	2	5	GCF_001006005.1,GCF_001514455.1,GCF_002588845.1,GCF_000468075.1,GCF_000469035.1	Serratia	Yersiniaceae	Enterobacterales	Gammaproteobacteria	Proteobacteria	Bacteria
10050	Mesomycoplasma flocculare	g__Mesomycoplasma	f__Metamycoplasmataceae	o__Mycoplasmatales	c__Bacilli	p__Firmicutes	0	1	0	0	1	0	2	GCF_000815065.1,GCF_000367185.1	Mycoplasma	Mycoplasmataceae	Mycoplasmatales	Mollicutes	Tenericutes	Bacteria
29222	Phycorickettsia trachydisci	g__Phycorickettsia	f__Rickettsiaceae	o__Rickettsiales	c__Alphaproteobacteria	p__Proteobacteria	0	0	1	0	0	0	1	GCF_003015145.1	Candidatus Phycorickettsia	Rickettsiaceae	Rickettsiales	Alphaproteobacteria	Proteobacteria	Bacteria
8304	Microbacterium sediminis	g__Microbacterium	f__Microbacteriaceae	o__Actinomycetales	c__Actinobacteria	p__Actinobacteriota	0	1	0	0	0	1	2	GCF_001689915.1,GCF_002741995.1	Microbacterium	Microbacteriaceae	Micrococcales	Actinobacteria	Actinobacteria	Bacteria
4674	Limnobacter sp000170915	g__Limnobacter	f__Burkholderiaceae	o__Burkholderiales	c__Gammaproteobacteria	p__Proteobacteria	0	0	0	0	1	0	1	GCF_000170915.1	Limnobacter	Burkholderiaceae	Burkholderiales	Betaproteobacteria	Proteobacteria	Bacteria
19054	Streptomyces sp900091955	g__Streptomyces	f__Streptomycetaceae	o__Streptomycetales	c__Actinobacteria	p__Actinobacteriota	0	0	0	0	1	0	1	GCF_900091955.1	Streptomyces	Streptomycetaceae	Streptomycetales	Actinobacteria	Actinobacteria	Bacteria
21083	Noviherbaspirillum sp001428545	g__Noviherbaspirillum	f__Burkholderiaceae	o__Burkholderiales	c__Gammaproteobacteria	p__Proteobacteria	0	0	0	0	0	1	1	GCF_001428545.1	Noviherbaspirillum	Oxalobacteraceae	Burkholderiales	Betaproteobacteria	Proteobacteria	Bacteria
5358	Rhodobacter aestuarii	g__Rhodobacter	f__Rhodobacteraceae	o__Rhodobacterales	c__Alphaproteobacteria	p__Proteobacteria	0	1	0	0	0	2	3	GCF_900156655.1,GCF_003053525.1,GCF_900217725.1	Rhodobacter	Rhodobacteraceae	Rhodobacterales	Alphaproteobacteria	Proteobacteria	Bacteria
28918	Anaerovorax odorimutans	g__Anaerovorax	f__Anaerovoracaceae	o__Peptostreptococcales	c__Clostridia	p__Firmicutes_A	0	1	0	0	0	0	1	GCF_000426305.1	Anaerovorax	Clostridiales Family XIII. Incertae Sedis	Clostridiales	Clostridia	Firmicutes	Bacteria
30397	Streptomyces sp002027195	g__Streptomyces	f__Streptomycetaceae	o__Streptomycetales	c__Actinobacteria	p__Actinobacteriota	0	0	0	0	1	0	1	GCF_002027195.1	Streptomyces	Streptomycetaceae	Streptomycetales	Actinobacteria	Actinobacteria	Bacteria
33037	Streptacidiphilus neutrinimicus	g__Streptacidiphilus	f__Streptomycetaceae	o__Streptomycetales	c__Actinobacteria	p__Actinobacteriota	0	0	0	0	0	1	1	GCF_000787815.1	Streptacidiphilus	Streptomycetaceae	Streptomycetales	Actinobacteria	Actinobacteria	Bacteria
9426	Burkholderia metallica	g__Burkholderia	f__Burkholderiaceae	o__Burkholderiales	c__Gammaproteobacteria	p__Proteobacteria	0	0	1	0	0	1	2	GCF_001718555.1,GCF_003034145.1	Burkholderia	Burkholderiaceae	Burkholderiales	Betaproteobacteria	Proteobacteria	Bacteria
17870	Cryobacterium sp002929555	g__Cryobacterium	f__Microbacteriaceae	o__Actinomycetales	c__Actinobacteria	p__Actinobacteriota	0	0	0	0	1	0	1	GCF_002929555.1	Cryobacterium	Microbacteriaceae	Micrococcales	Actinobacteria	Actinobacteria	Bacteria
32823	Winogradskyella sp003260205	g__Winogradskyella	f__Flavobacteriaceae	o__Flavobacteriales	c__Bacteroidia	p__Bacteroidota	0	0	0	0	1	0	1	GCF_003260205.1	Winogradskyella	Flavobacteriaceae	Flavobacteriales	Flavobacteriia	Bacteroidetes	Bacteria
10999	Xanthomonas bromi	g__Xanthomonas	f__Xanthomonadaceae	o__Xanthomonadales	c__Gammaproteobacteria	p__Proteobacteria	0	0	0	0	2	0	2	GCF_002939755.1,GCF_900092025.1	Xanthomonas	Xanthomonadaceae	Xanthomonadales	Gammaproteobacteria	Proteobacteria	Bacteria
19433	Deinococcus aquatilis	g__Deinococcus	f__Deinococcaceae	o__Deinococcales	c__Deinococci	p__Deinococcota	0	0	0	0	0	1	1	GCF_000378445.1	Deinococcus	Deinococcaceae	Deinococcales	Deinococci	Deinococcus-Thermus	Bacteria
10702	Williamsia muralis_A	g__Williamsia	f__Mycobacteriaceae	o__Mycobacteriales	c__Actinobacteria	p__Actinobacteriota	0	0	0	0	1	0	1	GCF_002735905.1	Williamsia	Williamsiaceae	Corynebacteriales	Actinobacteria	Actinobacteria	Bacteria
33681	Thaumasiovibrio occultus	g__Thaumasiovibrio	f__Vibrionaceae	o__Enterobacterales	c__Gammaproteobacteria	p__Proteobacteria	0	1	0	0	0	0	1	GCF_002157795.1	Thaumasiovibrio	Vibrionaceae	Vibrionales	Gammaproteobacteria	Proteobacteria	Bacteria
5584	Desulfobacca acetoxidans	g__Desulfobacca	f__Desulfobaccaceae	o__Desulfobaccales	c__Desulfobaccia	p__Desulfobacterota	0	1	0	0	0	0	1	GCF_000195295.1	Desulfobacca	Syntrophaceae	Syntrophobacterales	Deltaproteobacteria	Proteobacteria	Bacteria
16009	Polynucleobacter aenigmaticus	g__Polynucleobacter	f__Burkholderiaceae	o__Burkholderiales	c__Gammaproteobacteria	p__Proteobacteria	0	0	0	0	1	0	1	GCF_002206635.1	Polynucleobacter	Burkholderiaceae	Burkholderiales	Betaproteobacteria	Proteobacteria	Bacteria
8191	Cyanothece_A sp000021805	g__Cyanothece_A	f__Microcystaceae	o__Cyanobacteriales	c__Cyanobacteriia	p__Cyanobacteria	0	0	2	0	0	0	2	GCF_000021805.1,GCF_000024045.1	Cyanothece	Cyanothecaceae	Oscillatoriales		Cyanobacteria	Bacteria
6481	Xenorhabdus szentirmaii	g__Xenorhabdus	f__Enterobacteriaceae	o__Enterobacterales	c__Gammaproteobacteria	p__Proteobacteria	0	0	0	0	2	1	3	GCF_000531455.1,GCF_002632595.1,GCF_002632585.1	Xenorhabdus	Morganellaceae	Enterobacterales	Gammaproteobacteria	Proteobacteria	Bacteria
23692	Flavobacterium sp003254585	g__Flavobacterium	f__Flavobacteriaceae	o__Flavobacteriales	c__Bacteroidia	p__Bacteroidota	0	0	0	0	1	0	1	GCF_003254585.1	Flavobacterium	Flavobacteriaceae	Flavobacteriales	Flavobacteriia	Bacteroidetes	Bacteria
8746	Streptococcus merionis	g__Streptococcus	f__Streptococcaceae	o__Lactobacillales	c__Bacilli	p__Firmicutes	0	1	1	0	0	0	2	GCF_000380085.1,GCF_900187085.1	Streptococcus	Streptococcaceae	Lactobacillales	Bacilli	Firmicutes	Bacteria
5878	Cetobacterium_A sp000799075	g__Cetobacterium_A	f__Fusobacteriaceae	o__Fusobacteriales	c__Fusobacteriia	p__Fusobacteriota	0	0	0	0	1	1	2	GCF_000800875.1,GCF_000799075.1	Cetobacterium	Fusobacteriaceae	Fusobacteriales	Fusobacteriia	Fusobacteria	Bacteria
4067	Winkia sp002849225	g__Winkia	f__Actinomycetaceae	o__Actinomycetales	c__Actinobacteria	p__Actinobacteriota	0	0	0	0	0	5	5	GCF_000296485.1,GCF_001055535.1,GCF_001807435.1,GCF_002849225.1,GCF_002872055.1	Actinomyces	Actinomycetaceae	Actinomycetales	Actinobacteria	Actinobacteria	Bacteria
18716	Streptomyces sp000718945	g__Streptomyces	f__Streptomycetaceae	o__Streptomycetales	c__Actinobacteria	p__Actinobacteriota	0	0	0	0	1	0	1	GCF_000718945.1	Streptomyces	Streptomycetaceae	Streptomycetales	Actinobacteria	Actinobacteria	Bacteria
9513	Microbacterium sp900156435	g__Microbacterium	f__Microbacteriaceae	o__Actinomycetales	c__Actinobacteria	p__Actinobacteriota	0	0	0	0	1	1	2	GCF_900156435.1,GCF_900104435.1	Microbacterium	Microbacteriaceae	Micrococcales	Actinobacteria	Actinobacteria	Bacteria
31500	Angelakisella massiliensis	g__Angelakisella	f__Ruminococcaceae	o__Oscillospirales	c__Clostridia	p__Firmicutes_A	0	1	0	0	0	0	1	GCF_900104675.1	Angelakisella	Ruminococcaceae	Clostridiales	Clostridia	Firmicutes	Bacteria
18821	IMCC26207 sp001025035	g__IMCC26207	f__Microtrichaceae	o__Microtrichales	c__Acidimicrobiia	p__Actinobacteriota	0	0	0	0	1	0	1	GCF_001025035.1				Actinobacteria	Actinobacteria	Bacteria
16570	Nocardia suismassiliense	g__Nocardia	f__Mycobacteriaceae	o__Mycobacteriales	c__Actinobacteria	p__Actinobacteriota	0	0	0	0	0	1	1	GCF_900269665.1	Nocardia	Nocardiaceae	Corynebacteriales	Actinobacteria	Actinobacteria	Bacteria
16743	Desulfovibrio trichonymphae	g__Desulfovibrio	f__Desulfovibrionaceae	o__Desulfovibrionales	c__Desulfovibrionia	p__Desulfobacterota_A	0	0	1	0	0	0	1	GCF_002355955.1	Desulfovibrio	Desulfovibrionaceae	Desulfovibrionales	Deltaproteobacteria	Proteobacteria	Bacteria
481	Acinetobacter indicus	g__Acinetobacter	f__Moraxellaceae	o__Pseudomonadales	c__Gammaproteobacteria	p__Proteobacteria	0	1	1	0	8	21	5	GCF_000488255.1,GCF_002953575.2,GCF_000830155.1,GCF_000964095.1,GCF_001922625.1	Acinetobacter	Moraxellaceae	Pseudomonadales	Gammaproteobacteria	Proteobacteria	Bacteria
2521	Coprococcus_B comes	g__Coprococcus_B	f__Lachnospiraceae	o__Lachnospirales	c__Clostridia	p__Firmicutes_A	0	1	0	0	0	4	5	GCF_000155875.1,GCF_001404595.1,GCF_001404815.1,GCF_001405795.1,GCF_001406395.1	Coprococcus	Lachnospiraceae	Clostridiales	Clostridia	Firmicutes	Bacteria
32912	Colwellia polaris	g__Colwellia	f__Alteromonadaceae	o__Enterobacterales	c__Gammaproteobacteria	p__Proteobacteria	0	0	0	0	0	1	1	GCF_002104515.1	Colwellia	Colwelliaceae	Alteromonadales	Gammaproteobacteria	Proteobacteria	Bacteria
29091	Sphingobium lactosutens	g__Sphingobium	f__Sphingomonadaceae	o__Sphingomonadales	c__Alphaproteobacteria	p__Proteobacteria	0	1	0	0	0	0	1	GCF_000445105.1	Sphingobium	Sphingomonadaceae	Sphingomonadales	Alphaproteobacteria	Proteobacteria	Bacteria
9834	Lactobacillus_M selangorensis	g__Lactobacillus_M	f__Lactobacillaceae	o__Lactobacillales	c__Bacilli	p__Firmicutes	0	1	0	0	0	1	2	GCF_001437205.1,GCF_001436805.1	Lactobacillus	Lactobacillaceae	Lactobacillales	Bacilli	Firmicutes	Bacteria
7752	Komagataeibacter xylinus	g__Komagataeibacter	f__Acetobacteraceae	o__Acetobacterales	c__Alphaproteobacteria	p__Proteobacteria	0	0	0	0	2	0	2	GCF_001571345.1,GCF_003207915.1	Komagataeibacter	Acetobacteraceae	Rhodospirillales	Alphaproteobacteria	Proteobacteria	Bacteria
23660	Hydrogenophaga sp002127215	g__Hydrogenophaga	f__Burkholderiaceae	o__Burkholderiales	c__Gammaproteobacteria	p__Proteobacteria	0	0	0	0	0	1	1	GCF_002127215.1	Hydrogenophaga	Comamonadaceae	Burkholderiales	Betaproteobacteria	Proteobacteria	Bacteria
21850	Mesoplasma tabanidae	g__Mesoplasma	f__Mycoplasmataceae	o__Mycoplasmatales	c__Bacilli	p__Firmicutes	0	0	1	0	0	0	1	GCF_002804025.1	Mesoplasma	Entomoplasmataceae	Entomoplasmatales	Mollicutes	Tenericutes	Bacteria
23240	Paenibacillus ihuae	g__Paenibacillus	f__Paenibacillaceae	o__Paenibacillales	c__Bacilli_A	p__Firmicutes_I	0	0	0	0	0	1	1	GCF_001368795.1	Paenibacillus	Paenibacillaceae	Bacillales	Bacilli	Firmicutes	Bacteria
13623	Desnuesiella massiliensis	g__Desnuesiella	f__Clostridiaceae	o__Clostridiales	c__Clostridia	p__Firmicutes_A	0	1	0	0	0	0	1	GCF_001403615.1	Desnuesiella	Clostridiaceae	Clostridiales	Clostridia	Firmicutes	Bacteria
8486	Desulfotomaculum_A australicum	g__Desulfotomaculum_A	f__Desulfovirgulaceae	o__Desulfotomaculales	c__Desulfotomaculia	p__Firmicutes_B	0	1	0	0	0	1	2	GCF_000686645.1,GCF_900129285.1	Desulfofundulus	Peptococcaceae	Clostridiales	Clostridia	Firmicutes	Bacteria
2660	Peptostreptococcus anaerobius	g__Peptostreptococcus	f__Peptostreptococcaceae	o__Peptostreptococcales	c__Clostridia	p__Firmicutes_A	0	1	0	0	1	4	5	GCF_000381525.1,GCF_000178095.1,GCF_000318115.1,GCF_001553145.1,GCF_001563595.1	Peptostreptococcus	Peptostreptococcaceae	Clostridiales	Clostridia	Firmicutes	Bacteria
18803	Methylacidiphilum infernorum	g__Methylacidiphilum	f__Methylacidiphilaceae	o__Methylacidiphilales	c__Verrucomicrobiae	p__Verrucomicrobiota	0	1	0	0	0	0	1	GCF_000019665.1	Methylacidiphilum	Methylacidiphilaceae	Methylacidiphilales	Methylacidiphilae	Verrucomicrobia	Bacteria
23528	Xenorhabdus budapestensis	g__Xenorhabdus	f__Enterobacteriaceae	o__Enterobacterales	c__Gammaproteobacteria	p__Proteobacteria	0	0	0	0	0	1	1	GCF_002632465.1	Xenorhabdus	Morganellaceae	Enterobacterales	Gammaproteobacteria	Proteobacteria	Bacteria
150	Xanthomonas citri	g__Xanthomonas	f__Xanthomonadaceae	o__Xanthomonadales	c__Gammaproteobacteria	p__Proteobacteria	0	1	55	8	55	35	5	GCF_002218245.1,GCF_000007165.1,GCF_000348585.1,GCF_000349225.1,GCF_000816885.1	Xanthomonas	Xanthomonadaceae	Xanthomonadales	Gammaproteobacteria	Proteobacteria	Bacteria
4238	Photorhabdus thracensis	g__Photorhabdus	f__Enterobacteriaceae	o__Enterobacterales	c__Gammaproteobacteria	p__Proteobacteria	0	1	0	0	2	0	3	GCF_001010285.1,GCF_000478765.1,GCF_000722995.1	Photorhabdus	Morganellaceae	Enterobacterales	Gammaproteobacteria	Proteobacteria	Bacteria
5368	Pseudomonas_E versuta	g__Pseudomonas_E	f__Pseudomonadaceae	o__Pseudomonadales	c__Gammaproteobacteria	p__Proteobacteria	0	0	1	0	2	0	3	GCF_001294575.1,GCF_001901345.1,GCF_001901355.1	Pseudomonas	Pseudomonadaceae	Pseudomonadales	Gammaproteobacteria	Proteobacteria	Bacteria
1451	Bordetella hinzii	g__Bordetella	f__Burkholderiaceae	o__Burkholderiales	c__Gammaproteobacteria	p__Proteobacteria	0	1	2	0	8	0	5	GCF_001078275.1,GCF_001078295.1,GCF_900186895.1,GCF_000471685.1,GCF_000657695.1	Bordetella	Alcaligenaceae	Burkholderiales	Betaproteobacteria	Proteobacteria	Bacteria
23481	Metamycoplasma auris	g__Metamycoplasma	f__Metamycoplasmataceae	o__Mycoplasmatales	c__Bacilli	p__Firmicutes	0	0	0	0	0	1	1	GCF_003253435.1	Mycoplasma	Mycoplasmataceae	Mycoplasmatales	Mollicutes	Tenericutes	Bacteria
6258	Streptomyces stelliscabiei	g__Streptomyces	f__Streptomycetaceae	o__Streptomycetales	c__Actinobacteria	p__Actinobacteriota	0	0	0	0	1	2	3	GCF_900215595.1,GCF_001008135.1,GCF_001189035.1	Streptomyces	Streptomycetaceae	Streptomycetales	Actinobacteria	Actinobacteria	Bacteria
8254	Corynebacterium sp003070865	g__Corynebacterium	f__Mycobacteriaceae	o__Mycobacteriales	c__Actinobacteria	p__Actinobacteriota	0	0	1	0	0	1	2	GCF_003070865.1,GCF_003113375.1	Corynebacterium	Corynebacteriaceae	Corynebacteriales	Actinobacteria	Actinobacteria	Bacteria
2838	Thermus scotoductus	g__Thermus	f__Thermaceae	o__Deinococcales	c__Deinococci	p__Deinococcota	0	1	0	0	3	1	5	GCF_000187005.1,GCF_000511705.1,GCF_000744155.1,GCF_001294665.1,GCF_000381045.1	Thermus	Thermaceae	Thermales	Deinococci	Deinococcus-Thermus	Bacteria
24235	Bacteroides zoogleoformans	g__Bacteroides	f__Bacteroidaceae	o__Bacteroidales	c__Bacteroidia	p__Bacteroidota	0	0	1	0	0	0	1	GCF_002998435.1	Bacteroides	Bacteroidaceae	Bacteroidales	Bacteroidia	Bacteroidetes	Bacteria
26857	Hafnia alvei_B	g__Hafnia	f__Enterobacteriaceae	o__Enterobacterales	c__Gammaproteobacteria	p__Proteobacteria	0	0	0	0	0	1	1	GCF_900095695.1	Hafnia	Hafniaceae	Enterobacterales	Gammaproteobacteria	Proteobacteria	Bacteria
33572	Rhodomicrobium vannielii	g__Rhodomicrobium	f__Rhodomicrobiaceae	o__Rhizobiales	c__Alphaproteobacteria	p__Proteobacteria	0	1	0	0	0	0	1	GCF_000166055.1	Rhodomicrobium	Hyphomicrobiaceae	Rhizobiales	Alphaproteobacteria	Proteobacteria	Bacteria
29016	Microbacterium sp002979435	g__Microbacterium	f__Microbacteriaceae	o__Actinomycetales	c__Actinobacteria	p__Actinobacteriota	0	0	0	0	1	0	1	GCF_002979435.1	Microbacterium	Microbacteriaceae	Micrococcales	Actinobacteria	Actinobacteria	Bacteria
17132	Leeuwenhoekiella sp000733945	g__Leeuwenhoekiella	f__Flavobacteriaceae	o__Flavobacteriales	c__Bacteroidia	p__Bacteroidota	0	0	0	0	1	0	1	GCF_000733945.1	Flavimarina	Flavobacteriaceae	Flavobacteriales	Flavobacteriia	Bacteroidetes	Bacteria
33081	Pseudopedobacter arcticus	g__Pseudopedobacter	f__Sphingobacteriaceae	o__Sphingobacteriales	c__Bacteroidia	p__Bacteroidota	0	1	0	0	0	0	1	GCF_000302595.1	Pedobacter	Sphingobacteriaceae	Sphingobacteriales	Sphingobacteriia	Bacteroidetes	Bacteria
1836	Pseudomonas_A balearica	g__Pseudomonas_A	f__Pseudomonadaceae	o__Pseudomonadales	c__Gammaproteobacteria	p__Proteobacteria	0	1	0	0	0	4	5	GCF_000818015.1,GCF_000828205.1,GCF_001575025.2,GCF_001575035.2,GCF_900103375.1	Pseudomonas	Pseudomonadaceae	Pseudomonadales	Gammaproteobacteria	Proteobacteria	Bacteria
23598	Bordetella_C sp001433395	g__Bordetella_C	f__Burkholderiaceae	o__Burkholderiales	c__Gammaproteobacteria	p__Proteobacteria	0	0	0	1	0	0	1	GCF_001433395.1	Bordetella	Alcaligenaceae	Burkholderiales	Betaproteobacteria	Proteobacteria	Bacteria
24749	Actinopolymorpha singaporensis	g__Actinopolymorpha	f__Actinopolymorphaceae	o__Propionibacteriales	c__Actinobacteria	p__Actinobacteriota	0	1	0	0	0	0	1	GCF_900104745.1	Actinopolymorpha	Nocardioidaceae	Propionibacteriales	Actinobacteria	Actinobacteria	Bacteria
14283	Nocardia altamirensis	g__Nocardia	f__Mycobacteriaceae	o__Mycobacteriales	c__Actinobacteria	p__Actinobacteriota	0	0	0	0	1	0	1	GCF_001612685.1	Nocardia	Nocardiaceae	Corynebacteriales	Actinobacteria	Actinobacteria	Bacteria
18744	Chromobacterium sp002848345	g__Chromobacterium	f__Chromobacteriaceae	o__Burkholderiales	c__Gammaproteobacteria	p__Proteobacteria	0	0	1	0	0	0	1	GCF_002848345.1	Chromobacterium	Chromobacteriaceae	Neisseriales	Betaproteobacteria	Proteobacteria	Bacteria
16547	Desulfovibrio_B gracilis	g__Desulfovibrio_B	f__Desulfovibrionaceae	o__Desulfovibrionales	c__Desulfovibrionia	p__Desulfobacterota_A	0	1	0	0	0	0	1	GCF_900167125.1	Desulfovibrio	Desulfovibrionaceae	Desulfovibrionales	Deltaproteobacteria	Proteobacteria	Bacteria
20281	Salegentibacter echinorum	g__Salegentibacter	f__Flavobacteriaceae	o__Flavobacteriales	c__Bacteroidia	p__Bacteroidota	0	1	0	0	0	0	1	GCF_900129445.1	Salegentibacter	Flavobacteriaceae	Flavobacteriales	Flavobacteriia	Bacteroidetes	Bacteria
8708	Chryseobacterium shigense	g__Chryseobacterium	f__Weeksellaceae	o__Flavobacteriales	c__Bacteroidia	p__Bacteroidota	0	0	0	0	1	1	2	GCF_900156575.1,GCF_002943655.1	Chryseobacterium	Flavobacteriaceae	Flavobacteriales	Flavobacteriia	Bacteroidetes	Bacteria
8290	Phyllobacterium myrsinacearum	g__Phyllobacterium	f__Rhizobiaceae	o__Rhizobiales	c__Alphaproteobacteria	p__Proteobacteria	0	0	0	0	1	1	2	GCF_002980555.1,GCF_003182235.1	Phyllobacterium	Phyllobacteriaceae	Rhizobiales	Alphaproteobacteria	Proteobacteria	Bacteria
5869	Lactobacillus_B equi	g__Lactobacillus_B	f__Lactobacillaceae	o__Lactobacillales	c__Bacilli	p__Firmicutes	0	1	0	0	1	1	3	GCF_000615765.1,GCF_000504525.1,GCF_001435735.1	Lactobacillus	Lactobacillaceae	Lactobacillales	Bacilli	Firmicutes	Bacteria
11471	Rhizobium ecuadorense	g__Rhizobium	f__Rhizobiaceae	o__Rhizobiales	c__Alphaproteobacteria	p__Proteobacteria	0	0	0	0	2	0	2	GCF_001187535.1,GCF_001854685.1	Rhizobium	Rhizobiaceae	Rhizobiales	Alphaproteobacteria	Proteobacteria	Bacteria
20630	Blastococcus saxobsidens_A	g__Blastococcus	f__Geodermatophilaceae	o__Mycobacteriales	c__Actinobacteria	p__Actinobacteriota	0	1	0	0	0	0	1	GCF_000284015.1	Blastococcus	Geodermatophilaceae	Geodermatophilales	Actinobacteria	Actinobacteria	Bacteria
33003	Micromonospora matsumotoense	g__Micromonospora	f__Micromonosporaceae	o__Mycobacteriales	c__Actinobacteria	p__Actinobacteriota	0	0	0	0	0	1	1	GCF_900091525.1	Micromonospora	Micromonosporaceae	Micromonosporales	Actinobacteria	Actinobacteria	Bacteria
28429	Root1293 sp001423545	g__Root1293	f__Microbacteriaceae	o__Actinomycetales	c__Actinobacteria	p__Actinobacteriota	0	0	0	0	0	1	1	GCF_001423545.1	Leifsonia	Microbacteriaceae	Micrococcales	Actinobacteria	Actinobacteria	Bacteria
12786	Caulobacter sp001426905	g__Caulobacter	f__Caulobacteraceae	o__Caulobacterales	c__Alphaproteobacteria	p__Proteobacteria	0	0	0	0	1	1	2	GCF_001426905.1,GCF_001427165.1	Caulobacter	Caulobacteraceae	Caulobacterales	Alphaproteobacteria	Proteobacteria	Bacteria
386	Leptospira borgpetersenii	g__Leptospira	f__Leptospiraceae	o__Leptospirales	c__Leptospirae	p__Spirochaetota	0	1	3	6	27	2	5	GCF_000013945.1,GCF_000013965.1,GCF_001444465.1,GCF_003254845.1,GCF_001618445.1	Leptospira	Leptospiraceae	Leptospirales	Spirochaetia	Spirochaetes	Bacteria
23210	Pseudarthrobacter_A sp001428335	g__Pseudarthrobacter_A	f__Micrococcaceae	o__Actinomycetales	c__Actinobacteria	p__Actinobacteriota	0	0	0	0	0	1	1	GCF_001428335.1	Arthrobacter	Micrococcaceae	Micrococcales	Actinobacteria	Actinobacteria	Bacteria
14958	Zunongwangia mangrovi	g__Zunongwangia	f__Flavobacteriaceae	o__Flavobacteriales	c__Bacteroidia	p__Bacteroidota	0	1	0	0	0	0	1	GCF_900112105.1	Zunongwangia	Flavobacteriaceae	Flavobacteriales	Flavobacteriia	Bacteroidetes	Bacteria
6277	Chromohalobacter salexigens	g__Chromohalobacter	f__Halomonadaceae	o__Pseudomonadales	c__Gammaproteobacteria	p__Proteobacteria	0	1	0	0	1	1	3	GCF_000055785.1,GCF_000761475.1,GCF_003182525.1	Chromohalobacter	Halomonadaceae	Oceanospirillales	Gammaproteobacteria	Proteobacteria	Bacteria
20387	Allofrancisella sp000710735	g__Allofrancisella	f__Francisellaceae	o__Francisellales	c__Gammaproteobacteria	p__Proteobacteria	0	0	0	0	1	0	1	GCF_000710735.1	Francisella	Francisellaceae	Thiotrichales	Gammaproteobacteria	Proteobacteria	Bacteria
4728	Sinorhizobium meliloti_A	g__Sinorhizobium	f__Rhizobiaceae	o__Rhizobiales	c__Alphaproteobacteria	p__Proteobacteria	0	0	0	0	3	1	4	GCF_000375585.1,GCF_002885915.1,GCF_002885935.1,GCF_002807095.1	Sinorhizobium	Rhizobiaceae	Rhizobiales	Alphaproteobacteria	Proteobacteria	Bacteria
334	Sinorhizobium meliloti_B	g__Sinorhizobium	f__Rhizobiaceae	o__Rhizobiales	c__Alphaproteobacteria	p__Proteobacteria	1	0	20	0	7	11	5	GCF_000006965.1,GCF_000147775.2,GCF_000147795.2,GCF_000218265.1,GCF_000304415.1	Sinorhizobium	Rhizobiaceae	Rhizobiales	Alphaproteobacteria	Proteobacteria	Bacteria
33491	Streptomyces sp003143935	g__Streptomyces	f__Streptomycetaceae	o__Streptomycetales	c__Actinobacteria	p__Actinobacteriota	0	0	0	0	0	1	1	GCF_003143935.1	Streptomyces	Streptomycetaceae	Streptomycetales	Actinobacteria	Actinobacteria	Bacteria
28009	Arsenicibacter rosenii	g__Arsenicibacter	f__Spirosomaceae	o__Cytophagales	c__Bacteroidia	p__Bacteroidota	0	1	0	0	0	0	1	GCF_001870735.1	Arsenicibacter	Cytophagaceae	Cytophagales	Cytophagia	Bacteroidetes	Bacteria
7351	Acinetobacter kyonggiensis	g__Acinetobacter	f__Moraxellaceae	o__Pseudomonadales	c__Gammaproteobacteria	p__Proteobacteria	0	0	0	0	3	0	3	GCF_002135275.1,GCF_002135425.1,GCF_900107285.1	Acinetobacter	Moraxellaceae	Pseudomonadales	Gammaproteobacteria	Proteobacteria	Bacteria
31110	UBA7182 sp002160135	g__UBA7182	f__Lachnospiraceae	o__Lachnospirales	c__Clostridia	p__Firmicutes_A	0	0	0	0	1	0	1	GCF_002160135.1	Lachnoclostridium	Lachnospiraceae	Clostridiales	Clostridia	Firmicutes	Bacteria
3980	Sphingopyxis granuli	g__Sphingopyxis	f__Sphingomonadaceae	o__Sphingomonadales	c__Alphaproteobacteria	p__Proteobacteria	0	1	1	1	1	0	4	GCF_001559015.1,GCF_002953155.1,GCF_001956775.1,GCF_001591045.1	Sphingopyxis	Sphingomonadaceae	Sphingomonadales	Alphaproteobacteria	Proteobacteria	Bacteria
444	Erwinia amylovora	g__Erwinia	f__Enterobacteriaceae	o__Enterobacterales	c__Gammaproteobacteria	p__Proteobacteria	0	1	2	3	19	8	5	GCF_000091565.1,GCF_000027205.1,GCF_002803865.1,GCF_000513355.1,GCF_000513395.1	Erwinia	Erwiniaceae	Enterobacterales	Gammaproteobacteria	Proteobacteria	Bacteria
11068	Geoalkalibacter ferrihydriticus	g__Geoalkalibacter	f__Geoalkalibacteraceae	o__Desulfuromonadales	c__Desulfuromonadia	p__Desulfuromonadota	0	1	0	0	0	1	2	GCF_000820505.1,GCF_900103065.1	Geoalkalibacter	Geobacteraceae	Desulfuromonadales	Deltaproteobacteria	Proteobacteria	Bacteria
16941	Capnocytophaga sp000466425	g__Capnocytophaga	f__Flavobacteriaceae	o__Flavobacteriales	c__Bacteroidia	p__Bacteroidota	0	0	0	0	0	1	1	GCF_000466425.1	Capnocytophaga	Flavobacteriaceae	Flavobacteriales	Flavobacteriia	Bacteroidetes	Bacteria
5552	Jonquetella anthropi	g__Jonquetella	f__Dethiosulfovibrionaceae	o__Synergistales	c__Synergistia	p__Synergistota	0	1	0	0	1	1	3	GCF_000237805.1,GCF_000468895.1,GCF_000161995.1	Jonquetella	Synergistaceae	Synergistales	Synergistia	Synergistetes	Bacteria
24673	Ponticaulis koreensis	g__Ponticaulis	f__Hyphomonadaceae	o__Caulobacterales	c__Alphaproteobacteria	p__Proteobacteria	0	1	0	0	0	0	1	GCF_000420665.1	Ponticaulis	Hyphomonadaceae	Rhodobacterales	Alphaproteobacteria	Proteobacteria	Bacteria
13189	Flavobacterium plurextorum	g__Flavobacterium	f__Flavobacteriaceae	o__Flavobacteriales	c__Bacteroidia	p__Bacteroidota	0	0	0	0	1	1	2	GCF_002754275.1,GCF_002217395.1	Flavobacterium	Flavobacteriaceae	Flavobacteriales	Flavobacteriia	Bacteroidetes	Bacteria
33861	Leptolyngbya_A ohadii	g__Leptolyngbya_A	f__Elainellaceae	o__Elainellales	c__Cyanobacteriia	p__Cyanobacteria	0	1	0	0	0	0	1	GCF_002215035.1	Leptolyngbya	Leptolyngbyaceae	Synechococcales		Cyanobacteria	Bacteria
19764	Leifsonia sp001428745	g__Leifsonia	f__Microbacteriaceae	o__Actinomycetales	c__Actinobacteria	p__Actinobacteriota	0	0	0	0	1	0	1	GCF_001428745.1	Leifsonia	Microbacteriaceae	Micrococcales	Actinobacteria	Actinobacteria	Bacteria
471	Campylobacter hyointestinalis	g__Campylobacter	f__Campylobacteraceae	o__Campylobacterales	c__Campylobacteria	p__Campylobacterota	0	1	0	0	16	14	5	GCF_001643955.1,GCF_001486785.1,GCF_002927335.1,GCF_002927355.1,GCF_002927375.1	Campylobacter	Campylobacteraceae	Campylobacterales	Epsilonproteobacteria	Proteobacteria	Bacteria
4923	Legionella anisa	g__Legionella	f__Legionellaceae	o__Legionellales	c__Gammaproteobacteria	p__Proteobacteria	0	1	0	1	1	1	4	GCF_002082905.2,GCF_003176875.1,GCF_000333755.1,GCF_001467525.1	Legionella	Legionellaceae	Legionellales	Gammaproteobacteria	Proteobacteria	Bacteria
5286	Rhizobium hidalgonense	g__Rhizobium	f__Rhizobiaceae	o__Rhizobiales	c__Alphaproteobacteria	p__Proteobacteria	0	0	1	0	2	1	4	GCF_000520875.1,GCF_002531855.1,GCF_002914525.1,GCF_000271825.1	Rhizobium	Rhizobiaceae	Rhizobiales	Alphaproteobacteria	Proteobacteria	Bacteria
9803	Pseudomonas_E sp001308855	g__Pseudomonas_E	f__Pseudomonadaceae	o__Pseudomonadales	c__Gammaproteobacteria	p__Proteobacteria	0	0	0	0	0	2	2	GCF_001280445.1,GCF_001308855.1	Pseudomonas	Pseudomonadaceae	Pseudomonadales	Gammaproteobacteria	Proteobacteria	Bacteria
32645	Winogradskyella sp002163855	g__Winogradskyella	f__Flavobacteriaceae	o__Flavobacteriales	c__Bacteroidia	p__Bacteroidota	0	0	0	1	0	0	1	GCF_002163855.1	Winogradskyella	Flavobacteriaceae	Flavobacteriales	Flavobacteriia	Bacteroidetes	Bacteria
29919	Shewanella sediminis	g__Shewanella	f__Shewanellaceae	o__Enterobacterales	c__Gammaproteobacteria	p__Proteobacteria	0	1	0	0	0	0	1	GCF_000018025.1	Shewanella	Shewanellaceae	Alteromonadales	Gammaproteobacteria	Proteobacteria	Bacteria
26400	Vibrio tubiashii_A	g__Vibrio	f__Vibrionaceae	o__Enterobacterales	c__Gammaproteobacteria	p__Proteobacteria	0	0	0	0	1	0	1	GCF_000775715.1	Vibrio	Vibrionaceae	Vibrionales	Gammaproteobacteria	Proteobacteria	Bacteria
29682	Savagella sp001655775	g__Savagella	f__Savagellaceae	o__Clostridiales	c__Clostridia	p__Firmicutes_A	0	0	0	0	0	1	1	GCF_001655775.1	Candidatus Arthromitus	Clostridiaceae	Clostridiales	Clostridia	Firmicutes	Bacteria
32139	Paraburkholderia sartisoli	g__Paraburkholderia	f__Burkholderiaceae	o__Burkholderiales	c__Gammaproteobacteria	p__Proteobacteria	0	1	0	0	0	0	1	GCF_900107685.1	Paraburkholderia	Burkholderiaceae	Burkholderiales	Betaproteobacteria	Proteobacteria	Bacteria
7498	Sphingomonas adhaesiva	g__Sphingomonas	f__Sphingomonadaceae	o__Sphingomonadales	c__Alphaproteobacteria	p__Proteobacteria	0	1	0	0	1	0	2	GCF_001592345.1,GCF_002374855.1	Sphingomonas	Sphingomonadaceae	Sphingomonadales	Alphaproteobacteria	Proteobacteria	Bacteria
25948	Veillonella_A magna	g__Veillonella_A	f__Veillonellaceae	o__Veillonellales	c__Negativicutes	p__Firmicutes_C	0	1	0	0	0	0	1	GCF_000428745.1	Veillonella	Veillonellaceae	Veillonellales	Negativicutes	Firmicutes	Bacteria
6632	Chryseobacterium oranimense	g__Chryseobacterium	f__Weeksellaceae	o__Flavobacteriales	c__Bacteroidia	p__Bacteroidota	0	0	0	0	3	0	3	GCF_000612925.1,GCF_000820645.1,GCF_900129755.1	Chryseobacterium	Flavobacteriaceae	Flavobacteriales	Flavobacteriia	Bacteroidetes	Bacteria
18262	Vibrio sp002835515	g__Vibrio	f__Vibrionaceae	o__Enterobacterales	c__Gammaproteobacteria	p__Proteobacteria	0	0	0	0	0	1	1	GCF_002835515.1	Vibrio	Vibrionaceae	Vibrionales	Gammaproteobacteria	Proteobacteria	Bacteria
183	Staphylococcus pseudintermedius	g__Staphylococcus	f__Staphylococcaceae	o__Staphylococcales	c__Bacilli	p__Firmicutes	0	1	4	1	71	39	5	GCF_000185885.1,GCF_000189495.1,GCF_001682335.1,GCF_001682435.2,GCF_001685665.2	Staphylococcus	Staphylococcaceae	Bacillales	Bacilli	Firmicutes	Bacteria
22604	Chryseobacterium_A palustre	g__Chryseobacterium_A	f__Weeksellaceae	o__Flavobacteriales	c__Bacteroidia	p__Bacteroidota	0	1	0	0	0	0	1	GCF_000422265.1	Chryseobacterium	Flavobacteriaceae	Flavobacteriales	Flavobacteriia	Bacteroidetes	Bacteria
24564	Methylosarcina fibrata	g__Methylosarcina	f__Methylomonadaceae	o__Methylococcales	c__Gammaproteobacteria	p__Proteobacteria	0	1	0	0	0	0	1	GCF_000372865.1	Methylosarcina	Methylococcaceae	Methylococcales	Gammaproteobacteria	Proteobacteria	Bacteria
5799	Bacillus_BJ canaveralius	g__Bacillus_BJ	f__Bacillaceae_A	o__Bacillales	c__Bacilli	p__Firmicutes	0	0	0	0	3	0	3	GCF_002860125.1,GCF_002860225.1,GCF_002860245.1	Bacillus	Bacillaceae	Bacillales	Bacilli	Firmicutes	Bacteria
2743	Prochlorococcus marinus	g__Prochlorococcus	f__Cyanobiaceae	o__Synechococcales	c__Cyanobacteriia	p__Cyanobacteria	1	0	0	0	5	0	5	GCF_000007925.1,GCF_000760155.1,GCF_000760255.1,GCF_000760275.1,GCF_000760355.1	Prochlorococcus	Prochloraceae	Synechococcales		Cyanobacteria	Bacteria
4664	Staphylococcus kloosii	g__Staphylococcus	f__Staphylococcaceae	o__Staphylococcales	c__Bacilli	p__Firmicutes	0	0	1	0	2	1	4	GCF_003019255.1,GCF_001593625.1,GCF_003042035.1,GCF_002902055.1	Staphylococcus	Staphylococcaceae	Bacillales	Bacilli	Firmicutes	Bacteria
18966	Lelliottia amnigena_A	g__Lelliottia	f__Enterobacteriaceae	o__Enterobacterales	c__Gammaproteobacteria	p__Proteobacteria	0	0	1	0	0	0	1	GCF_001652505.2	Lelliottia	Enterobacteriaceae	Enterobacterales	Gammaproteobacteria	Proteobacteria	Bacteria
872	Pseudomonas_D pachastrellae	g__Pseudomonas_D	f__Pseudomonadaceae	o__Pseudomonadales	c__Gammaproteobacteria	p__Proteobacteria	0	1	0	0	1	0	2	GCF_900114765.1,GCF_001989375.1	Pseudomonas	Pseudomonadaceae	Pseudomonadales	Gammaproteobacteria	Proteobacteria	Bacteria
8374	Orenia metallireducens_B	g__Orenia	f__Halobacteroidaceae	o__Halobacteroidales	c__Halanaerobiia	p__Firmicutes_F	0	0	0	0	2	0	2	GCF_003001995.1,GCF_900215265.1	Orenia	Halobacteroidaceae	Halanaerobiales	Clostridia	Firmicutes	Bacteria
15499	Orenia metallireducens_C	g__Orenia	f__Halobacteroidaceae	o__Halobacteroidales	c__Halanaerobiia	p__Firmicutes_F	0	1	0	0	0	0	1	GCF_001693735.1	Orenia	Halobacteroidaceae	Halanaerobiales	Clostridia	Firmicutes	Bacteria
26831	Rhodococcus sp002091985	g__Rhodococcus	f__Mycobacteriaceae	o__Mycobacteriales	c__Actinobacteria	p__Actinobacteriota	0	0	0	0	1	0	1	GCF_002091985.1	Rhodococcus	Nocardiaceae	Corynebacteriales	Actinobacteria	Actinobacteria	Bacteria
18025	S5-A14a sp000758905	g__S5-A14a	f__Anaerovoracaceae	o__Peptostreptococcales	c__Clostridia	p__Firmicutes_A	0	0	0	0	1	0	1	GCF_000758905.1		Clostridiales Family XIII. Incertae Sedis	Clostridiales	Clostridia	Firmicutes	Bacteria
14048	Aquimarina spongiae	g__Aquimarina	f__Flavobacteriaceae	o__Flavobacteriales	c__Bacteroidia	p__Bacteroidota	0	1	0	0	0	0	1	GCF_900141785.1	Aquimarina	Flavobacteriaceae	Flavobacteriales	Flavobacteriia	Bacteroidetes	Bacteria
13606	Pseudomonas_K sagittaria	g__Pseudomonas_K	f__Pseudomonadaceae	o__Pseudomonadales	c__Gammaproteobacteria	p__Proteobacteria	0	1	0	0	0	0	1	GCF_900115715.1	Pseudomonas	Pseudomonadaceae	Pseudomonadales	Gammaproteobacteria	Proteobacteria	Bacteria
10883	Pseudomonas_E sp001423155	g__Pseudomonas_E	f__Pseudomonadaceae	o__Pseudomonadales	c__Gammaproteobacteria	p__Proteobacteria	0	0	0	0	1	1	2	GCF_003131185.1,GCF_001423155.1	Pseudomonas	Pseudomonadaceae	Pseudomonadales	Gammaproteobacteria	Proteobacteria	Bacteria
27523	Sulfurospirillum_A arcachonense	g__Sulfurospirillum_A	f__Sulfurospirillaceae	o__Campylobacterales	c__Campylobacteria	p__Campylobacterota	0	1	0	0	0	0	1	GCF_000597725.1	Sulfurospirillum	Campylobacteraceae	Campylobacterales	Epsilonproteobacteria	Proteobacteria	Bacteria
23117	Pseudomonas_E sp002204795	g__Pseudomonas_E	f__Pseudomonadaceae	o__Pseudomonadales	c__Gammaproteobacteria	p__Proteobacteria	0	0	0	0	1	0	1	GCF_002204795.1	Pseudomonas	Pseudomonadaceae	Pseudomonadales	Gammaproteobacteria	Proteobacteria	Bacteria
8744	Borrelia anserina	g__Borrelia	f__Borreliaceae	o__Borreliales	c__Spirochaetia	p__Spirochaetota	0	1	0	1	0	0	2	GCF_001936255.1,GCF_000568655.1	Borrelia	Borreliaceae	Spirochaetales	Spirochaetia	Spirochaetes	Bacteria
2245	Bacillus_N badius	g__Bacillus_N	f__Domibacillaceae	o__Bacillales	c__Bacilli	p__Firmicutes	0	1	0	0	5	1	5	GCF_001630115.1,GCF_000829535.1,GCF_000829555.1,GCF_001591605.1,GCF_001632185.1	Bacillus	Bacillaceae	Bacillales	Bacilli	Firmicutes	Bacteria
30645	Paenibacillus_S rigui	g__Paenibacillus_S	f__Paenibacillaceae	o__Paenibacillales	c__Bacilli_A	p__Firmicutes_I	0	0	0	0	1	0	1	GCF_002234615.1	Paenibacillus	Paenibacillaceae	Bacillales	Bacilli	Firmicutes	Bacteria
10980	Lysobacter enzymogenes	g__Lysobacter	f__Xanthomonadaceae	o__Xanthomonadales	c__Gammaproteobacteria	p__Proteobacteria	0	0	1	0	0	1	2	GCF_002355975.1,GCF_900106525.1	Lysobacter	Xanthomonadaceae	Xanthomonadales	Gammaproteobacteria	Proteobacteria	Bacteria
21843	Geobacter pickeringii	g__Geobacter	f__Geobacteraceae	o__Geobacterales	c__Desulfuromonadia	p__Desulfuromonadota	0	1	0	0	0	0	1	GCF_000817955.1	Geobacter	Geobacteraceae	Desulfuromonadales	Deltaproteobacteria	Proteobacteria	Bacteria
25743	Campylobacter_A concisus_J	g__Campylobacter_A	f__Campylobacteraceae	o__Campylobacterales	c__Campylobacteria	p__Campylobacterota	0	0	0	0	1	0	1	GCF_002913225.1	Campylobacter	Campylobacteraceae	Campylobacterales	Epsilonproteobacteria	Proteobacteria	Bacteria
936	Campylobacter_A concisus_I	g__Campylobacter_A	f__Campylobacteraceae	o__Campylobacterales	c__Campylobacteria	p__Campylobacterota	0	0	0	0	14	2	5	GCF_002092845.1,GCF_002092855.1,GCF_002165855.1,GCF_002912785.1,GCF_002912885.1	Campylobacter	Campylobacteraceae	Campylobacterales	Epsilonproteobacteria	Proteobacteria	Bacteria
14562	Streptococcus pantholopis	g__Streptococcus	f__Streptococcaceae	o__Lactobacillales	c__Bacilli	p__Firmicutes	0	1	0	0	0	0	1	GCF_001642085.1	Streptococcus	Streptococcaceae	Lactobacillales	Bacilli	Firmicutes	Bacteria
966	Dickeya solani	g__Dickeya	f__Enterobacteriaceae	o__Enterobacterales	c__Gammaproteobacteria	p__Proteobacteria	0	1	4	4	2	5	5	GCF_001644705.1,GCF_000511285.2,GCF_000831935.2,GCF_002846975.1,GCF_002846995.1	Dickeya	Pectobacteriaceae	Enterobacterales	Gammaproteobacteria	Proteobacteria	Bacteria
25212	Bartonella tribocorum_A	g__Bartonella	f__Rhizobiaceae	o__Rhizobiales	c__Alphaproteobacteria	p__Proteobacteria	0	0	0	0	1	0	1	GCF_002777915.1	Bartonella	Bartonellaceae	Rhizobiales	Alphaproteobacteria	Proteobacteria	Bacteria
5646	Pseudomonas_E helleri	g__Pseudomonas_E	f__Pseudomonadaceae	o__Pseudomonadales	c__Gammaproteobacteria	p__Proteobacteria	0	0	0	0	2	0	2	GCF_001043025.1,GCF_001043065.1	Pseudomonas	Pseudomonadaceae	Pseudomonadales	Gammaproteobacteria	Proteobacteria	Bacteria
6932	Campylobacter_A concisus_L	g__Campylobacter_A	f__Campylobacteraceae	o__Campylobacterales	c__Campylobacteria	p__Campylobacterota	0	0	0	0	2	1	3	GCF_002165895.1,GCF_002912925.1,GCF_003048595.1	Campylobacter	Campylobacteraceae	Campylobacterales	Epsilonproteobacteria	Proteobacteria	Bacteria
494	Campylobacter_A concisus_C	g__Campylobacter_A	f__Campylobacteraceae	o__Campylobacterales	c__Campylobacteria	p__Campylobacterota	0	0	0	0	30	0	5	GCF_000466665.1,GCF_002912465.1,GCF_002912565.1,GCF_002912585.1,GCF_002912615.1	Campylobacter	Campylobacteraceae	Campylobacterales	Epsilonproteobacteria	Proteobacteria	Bacteria
1134	Campylobacter_A concisus_B	g__Campylobacter_A	f__Campylobacteraceae	o__Campylobacterales	c__Campylobacteria	p__Campylobacterota	0	0	0	0	12	0	5	GCF_000466745.1,GCF_002114545.1,GCF_002165875.1,GCF_002912995.1,GCF_002913065.1	Campylobacter	Campylobacteraceae	Campylobacterales	Epsilonproteobacteria	Proteobacteria	Bacteria
4522	Campylobacter_A concisus_A	g__Campylobacter_A	f__Campylobacteraceae	o__Campylobacterales	c__Campylobacteria	p__Campylobacterota	0	0	0	0	4	0	4	GCF_000466685.1,GCF_000466725.1,GCF_002913425.1,GCF_003048985.1	Campylobacter	Campylobacteraceae	Campylobacterales	Epsilonproteobacteria	Proteobacteria	Bacteria
11267	NK4A136 sp000421045	g__NK4A136	f__Lachnospiraceae	o__Lachnospirales	c__Clostridia	p__Firmicutes_A	0	0	0	0	1	0	1	GCF_000421045.1		Lachnospiraceae	Clostridiales	Clostridia	Firmicutes	Bacteria
6027	Campylobacter_A concisus_G	g__Campylobacter_A	f__Campylobacteraceae	o__Campylobacterales	c__Campylobacteria	p__Campylobacterota	0	0	0	0	3	0	3	GCF_002912715.1,GCF_002912895.1,GCF_002913965.1	Campylobacter	Campylobacteraceae	Campylobacterales	Epsilonproteobacteria	Proteobacteria	Bacteria
985	Campylobacter_A concisus_F	g__Campylobacter_A	f__Campylobacteraceae	o__Campylobacterales	c__Campylobacteria	p__Campylobacterota	0	0	0	0	14	1	5	GCF_002912335.1,GCF_002912365.1,GCF_002912425.1,GCF_002912525.1,GCF_002913385.1	Campylobacter	Campylobacteraceae	Campylobacterales	Epsilonproteobacteria	Proteobacteria	Bacteria
16506	Campylobacter_A concisus_E	g__Campylobacter_A	f__Campylobacteraceae	o__Campylobacterales	c__Campylobacteria	p__Campylobacterota	0	0	0	0	1	0	1	GCF_002165775.1	Campylobacter	Campylobacteraceae	Campylobacterales	Epsilonproteobacteria	Proteobacteria	Bacteria
3381	Campylobacter_A concisus_D	g__Campylobacter_A	f__Campylobacteraceae	o__Campylobacterales	c__Campylobacteria	p__Campylobacterota	0	0	0	0	4	1	5	GCF_002913905.1,GCF_003048685.1,GCF_003048705.1,GCF_003048835.1,GCF_003048765.1	Campylobacter	Campylobacteraceae	Campylobacterales	Epsilonproteobacteria	Proteobacteria	Bacteria
19523	Chitinophaga sp003182155	g__Chitinophaga	f__Chitinophagaceae	o__Chitinophagales	c__Bacteroidia	p__Bacteroidota	0	0	0	0	0	1	1	GCF_003182155.1	Chitinophaga	Chitinophagaceae	Chitinophagales	Chitinophagia	Bacteroidetes	Bacteria
1080	Prochlorococcus_C marinus_B	g__Prochlorococcus_C	f__Cyanobiaceae	o__Synechococcales	c__Cyanobacteriia	p__Cyanobacteria	0	1	0	0	5	0	5	GCF_000011485.1,GCF_001631965.1,GCF_001631985.1,GCF_001632025.1,GCF_001632075.1	Prochlorococcus	Prochloraceae	Synechococcales		Cyanobacteria	Bacteria
32615	Campylobacter_A concisus_S	g__Campylobacter_A	f__Campylobacteraceae	o__Campylobacterales	c__Campylobacteria	p__Campylobacterota	0	0	0	0	0	1	1	GCF_003048535.1	Campylobacter	Campylobacteraceae	Campylobacterales	Epsilonproteobacteria	Proteobacteria	Bacteria
1202	Campylobacter_A concisus_R	g__Campylobacter_A	f__Campylobacteraceae	o__Campylobacterales	c__Campylobacteria	p__Campylobacterota	0	0	0	0	12	1	5	GCF_000259315.1,GCF_000466645.1,GCF_002912865.1,GCF_002913075.1,GCF_002913545.1	Campylobacter	Campylobacteraceae	Campylobacterales	Epsilonproteobacteria	Proteobacteria	Bacteria
12523	Campylobacter_A concisus_Q	g__Campylobacter_A	f__Campylobacteraceae	o__Campylobacterales	c__Campylobacteria	p__Campylobacterota	0	0	0	0	2	0	2	GCF_002913185.1,GCF_003048405.1	Campylobacter	Campylobacteraceae	Campylobacterales	Epsilonproteobacteria	Proteobacteria	Bacteria
30449	Campylobacter_A concisus_P	g__Campylobacter_A	f__Campylobacteraceae	o__Campylobacterales	c__Campylobacteria	p__Campylobacterota	0	0	0	0	1	0	1	GCF_002913945.1	Campylobacter	Campylobacteraceae	Campylobacterales	Epsilonproteobacteria	Proteobacteria	Bacteria
15050	Streptococcus ovis	g__Streptococcus	f__Streptococcaceae	o__Lactobacillales	c__Bacilli	p__Firmicutes	0	1	0	0	0	0	1	GCF_000380125.1	Streptococcus	Streptococcaceae	Lactobacillales	Bacilli	Firmicutes	Bacteria
27103	Methyloceanibacter superfactus	g__Methyloceanibacter	f__Methyloligellaceae	o__Rhizobiales	c__Alphaproteobacteria	p__Proteobacteria	0	1	0	0	0	0	1	GCF_001723305.1	Methyloceanibacter		Rhizobiales	Alphaproteobacteria	Proteobacteria	Bacteria
33271	Campylobacter_A concisus_U	g__Campylobacter_A	f__Campylobacteraceae	o__Campylobacterales	c__Campylobacteria	p__Campylobacterota	0	0	0	0	1	0	1	GCF_003048575.1	Campylobacter	Campylobacteraceae	Campylobacterales	Epsilonproteobacteria	Proteobacteria	Bacteria
479	Campylobacter_A concisus_T	g__Campylobacter_A	f__Campylobacteraceae	o__Campylobacterales	c__Campylobacteria	p__Campylobacterota	0	0	2	0	27	2	5	GCF_000017725.2,GCF_003048375.1,GCF_000466705.1,GCF_002165815.1,GCF_002165825.1	Campylobacter	Campylobacteraceae	Campylobacterales	Epsilonproteobacteria	Proteobacteria	Bacteria
32273	Erythrobacter sp900149685	g__Erythrobacter	f__Sphingomonadaceae	o__Sphingomonadales	c__Alphaproteobacteria	p__Proteobacteria	0	0	1	0	0	0	1	GCF_900149685.1	Erythrobacter	Erythrobacteraceae	Sphingomonadales	Alphaproteobacteria	Proteobacteria	Bacteria
18440	Terribacillus sp002271665	g__Terribacillus	f__Amphibacillaceae	o__Bacillales	c__Bacilli	p__Firmicutes	0	0	0	0	1	0	1	GCF_002271665.1	Terribacillus	Bacillaceae	Bacillales	Bacilli	Firmicutes	Bacteria
24027	Enterobacter sp000762975	g__Enterobacter	f__Enterobacteriaceae	o__Enterobacterales	c__Gammaproteobacteria	p__Proteobacteria	0	0	0	0	1	0	1	GCF_000762975.1	Enterobacter	Enterobacteriaceae	Enterobacterales	Gammaproteobacteria	Proteobacteria	Bacteria
30978	Psychrobacter sp002836735	g__Psychrobacter	f__Moraxellaceae	o__Pseudomonadales	c__Gammaproteobacteria	p__Proteobacteria	0	0	0	0	1	0	1	GCF_002836735.1	Psychrobacter	Moraxellaceae	Pseudomonadales	Gammaproteobacteria	Proteobacteria	Bacteria
20880	Propionimicrobium sp900155645	g__Propionimicrobium	f__Propionibacteriaceae	o__Propionibacteriales	c__Actinobacteria	p__Actinobacteriota	0	0	1	0	0	0	1	GCF_900155645.1	Propionimicrobium	Propionibacteriaceae	Propionibacteriales	Actinobacteria	Actinobacteria	Bacteria
6049	Algibacter lectus	g__Algibacter	f__Flavobacteriaceae	o__Flavobacteriales	c__Bacteroidia	p__Bacteroidota	0	1	0	0	2	0	3	GCF_900112395.1,GCF_000764755.1,GCF_000764835.1	Algibacter	Flavobacteriaceae	Flavobacteriales	Flavobacteriia	Bacteroidetes	Bacteria
7138	Rhodanobacter sp001617365	g__Rhodanobacter	f__Rhodanobacteraceae	o__Xanthomonadales	c__Gammaproteobacteria	p__Proteobacteria	0	0	0	0	3	0	3	GCF_001617365.1,GCF_001617375.1,GCF_001617435.1	Rhodanobacter	Rhodanobacteraceae	Xanthomonadales	Gammaproteobacteria	Proteobacteria	Bacteria
27480	Alishewanella jeotgali	g__Alishewanella	f__Alteromonadaceae	o__Enterobacterales	c__Gammaproteobacteria	p__Proteobacteria	0	0	0	0	1	0	1	GCF_000245735.1	Alishewanella	Alteromonadaceae	Alteromonadales	Gammaproteobacteria	Proteobacteria	Bacteria
3868	Roseomonas mucosa	g__Roseomonas	f__Acetobacteraceae	o__Acetobacterales	c__Alphaproteobacteria	p__Proteobacteria	0	0	1	0	3	1	5	GCF_002754815.1,GCF_000292225.1,GCF_001466485.2,GCF_001950415.1,GCF_000622225.1	Roseomonas	Acetobacteraceae	Rhodospirillales	Alphaproteobacteria	Proteobacteria	Bacteria
31205	Streptomyces longwoodensis	g__Streptomyces	f__Streptomycetaceae	o__Streptomycetales	c__Actinobacteria	p__Actinobacteriota	0	0	0	0	0	1	1	GCF_001514125.1	Streptomyces	Streptomycetaceae	Streptomycetales	Actinobacteria	Actinobacteria	Bacteria
31169	Clostridium disporicum	g__Clostridium	f__Clostridiaceae	o__Clostridiales	c__Clostridia	p__Firmicutes_A	0	1	0	0	0	0	1	GCF_001405015.1	Clostridium	Clostridiaceae	Clostridiales	Clostridia	Firmicutes	Bacteria
2274	Burkholderia sp001524645	g__Burkholderia	f__Burkholderiaceae	o__Burkholderiales	c__Gammaproteobacteria	p__Proteobacteria	0	0	2	0	5	0	5	GCF_001523915.2,GCF_001524645.2,GCF_001521935.1,GCF_001521985.1,GCF_001522185.1	Burkholderia	Burkholderiaceae	Burkholderiales	Betaproteobacteria	Proteobacteria	Bacteria
308	Vibrio breoganii	g__Vibrio	f__Vibrionaceae	o__Enterobacterales	c__Gammaproteobacteria	p__Proteobacteria	0	1	0	0	1	51	5	GCF_001677275.1,GCF_002874725.1,GCF_000280885.2,GCF_000286975.2,GCF_000286995.2	Vibrio	Vibrionaceae	Vibrionales	Gammaproteobacteria	Proteobacteria	Bacteria
13534	Coprothermobacter platensis	g__Coprothermobacter	f__Coprothermobacteraceae	o__Coprothermobacterales	c__Coprothermobacteria	p__Coprothermobacterota	0	1	0	0	0	0	1	GCF_000378005.1	Coprothermobacter	Coprothermobacteraceae	Coprothermobacterales	Coprothermobacteria	Coprothermobacterota	Bacteria
32929	Salinibacterium rubra	g__Salinibacterium	f__Microbacteriaceae	o__Actinomycetales	c__Actinobacteria	p__Actinobacteriota	0	1	0	0	0	0	1	GCF_000477555.1	Leifsonia	Microbacteriaceae	Micrococcales	Actinobacteria	Actinobacteria	Bacteria
32957	Algiphilus aromaticivorans	g__Algiphilus	f__Algiphilaceae	o__Nevskiales	c__Gammaproteobacteria	p__Proteobacteria	0	1	0	0	0	0	1	GCF_000733765.1	Algiphilus	Algiphilaceae	Nevskiales	Gammaproteobacteria	Proteobacteria	Bacteria
9075	Brevibacterium sp001815905	g__Brevibacterium	f__Brevibacteriaceae	o__Actinomycetales	c__Actinobacteria	p__Actinobacteriota	0	0	0	0	0	2	2	GCF_001810665.1,GCF_001815905.1	Brevibacterium	Brevibacteriaceae	Micrococcales	Actinobacteria	Actinobacteria	Bacteria
28709	Bosea vaviloviae_B	g__Bosea	f__Beijerinckiaceae	o__Rhizobiales	c__Alphaproteobacteria	p__Proteobacteria	0	1	0	0	0	0	1	GCF_001298265.1	Bosea	Bradyrhizobiaceae	Rhizobiales	Alphaproteobacteria	Proteobacteria	Bacteria
33775	Lishizhenia tianjinensis	g__Lishizhenia	f__Crocinitomicaceae	o__Flavobacteriales	c__Bacteroidia	p__Bacteroidota	0	1	0	0	0	0	1	GCF_900116425.1	Lishizhenia	Crocinitomicaceae	Flavobacteriales	Flavobacteriia	Bacteroidetes	Bacteria
25411	Barnesiella sp002161555	g__Barnesiella	f__Barnesiellaceae	o__Bacteroidales	c__Bacteroidia	p__Bacteroidota	0	0	0	0	1	0	1	GCF_002161555.1	Barnesiella	Barnesiellaceae	Bacteroidales	Bacteroidia	Bacteroidetes	Bacteria
27967	Thermoanaerobacter kivui	g__Thermoanaerobacter	f__Thermoanaerobacteraceae	o__Thermoanaerobacterales	c__Thermoanaerobacteria	p__Firmicutes_A	0	1	0	0	0	0	1	GCF_000763575.1	Thermoanaerobacter	Thermoanaerobacteraceae	Thermoanaerobacterales	Clostridia	Firmicutes	Bacteria
25716	Aquimarina sp900312815	g__Aquimarina	f__Flavobacteriaceae	o__Flavobacteriales	c__Bacteroidia	p__Bacteroidota	0	0	0	0	1	0	1	GCF_900312815.1	Aquimarina	Flavobacteriaceae	Flavobacteriales	Flavobacteriia	Bacteroidetes	Bacteria
27895	Eperythrozoon_A ovis	g__Eperythrozoon_A	f__Mycoplasmoidaceae	o__Mycoplasmatales	c__Bacilli	p__Firmicutes	0	1	0	0	0	0	1	GCF_000508245.1	Mycoplasma	Mycoplasmataceae	Mycoplasmatales	Mollicutes	Tenericutes	Bacteria
20671	Streptomyces niger	g__Streptomyces	f__Streptomycetaceae	o__Streptomycetales	c__Actinobacteria	p__Actinobacteriota	0	0	0	0	1	0	1	GCF_000718305.1	Streptomyces	Streptomycetaceae	Streptomycetales	Actinobacteria	Actinobacteria	Bacteria
8679	Vibrio renipiscarius	g__Vibrio	f__Vibrionaceae	o__Enterobacterales	c__Gammaproteobacteria	p__Proteobacteria	0	0	0	0	1	1	2	GCF_000827875.1,GCF_000827885.1	Vibrio	Vibrionaceae	Vibrionales	Gammaproteobacteria	Proteobacteria	Bacteria
15306	SCGC-AAA027-K21 sp003003055	g__SCGC-AAA027-K21	f__Burkholderiaceae	o__Burkholderiales	c__Gammaproteobacteria	p__Proteobacteria	0	0	0	0	1	0	1	GCF_003003055.1				Betaproteobacteria	Proteobacteria	Bacteria
27811	Streptomyces sp000720765	g__Streptomyces	f__Streptomycetaceae	o__Streptomycetales	c__Actinobacteria	p__Actinobacteriota	0	0	0	0	1	0	1	GCF_000720765.1	Streptomyces	Streptomycetaceae	Streptomycetales	Actinobacteria	Actinobacteria	Bacteria
23342	Bombella intestini	g__Bombella	f__Acetobacteraceae	o__Acetobacterales	c__Alphaproteobacteria	p__Proteobacteria	0	0	0	0	1	0	1	GCF_002003665.1	Bombella	Acetobacteraceae	Rhodospirillales	Alphaproteobacteria	Proteobacteria	Bacteria
33105	Granulicatella elegans	g__Granulicatella	f__Aerococcaceae	o__Lactobacillales	c__Bacilli	p__Firmicutes	0	1	0	0	0	0	1	GCF_000162475.2	Granulicatella	Carnobacteriaceae	Lactobacillales	Bacilli	Firmicutes	Bacteria
29212	Desulfobulbus_A japonicus	g__Desulfobulbus_A	f__Desulfobulbaceae	o__Desulfobulbales	c__Desulfobulbia	p__Desulfobacterota	0	1	0	0	0	0	1	GCF_000429945.1	Desulfobulbus	Desulfobulbaceae	Desulfobacterales	Deltaproteobacteria	Proteobacteria	Bacteria
17840	Nitrincola lacisaponensis	g__Nitrincola	f__Nitrincolaceae	o__Pseudomonadales	c__Gammaproteobacteria	p__Proteobacteria	0	1	0	0	0	0	1	GCF_000691225.1	Nitrincola	Oceanospirillaceae	Oceanospirillales	Gammaproteobacteria	Proteobacteria	Bacteria
28415	Iso899 sp000421445	g__Iso899	f__Jatrophihabitantaceae	o__Mycobacteriales	c__Actinobacteria	p__Actinobacteriota	0	0	0	0	1	0	1	GCF_000421445.1	Frankia	Frankiaceae	Frankiales	Actinobacteria	Actinobacteria	Bacteria
29598	Sphingomonas_G jatrophae	g__Sphingomonas_G	f__Sphingomonadaceae	o__Sphingomonadales	c__Alphaproteobacteria	p__Proteobacteria	0	0	0	0	1	0	1	GCF_900113315.1	Sphingomonas	Sphingomonadaceae	Sphingomonadales	Alphaproteobacteria	Proteobacteria	Bacteria
32669	Lacinutrix jangbogonensis	g__Lacinutrix	f__Flavobacteriaceae	o__Flavobacteriales	c__Bacteroidia	p__Bacteroidota	0	1	0	0	0	0	1	GCF_000797445.1	Lacinutrix	Flavobacteriaceae	Flavobacteriales	Flavobacteriia	Bacteroidetes	Bacteria
20034	Geobacter_A sp000023645	g__Geobacter_A	f__Geobacteraceae	o__Geobacterales	c__Desulfuromonadia	p__Desulfuromonadota	0	0	1	0	0	0	1	GCF_000023645.1	Geobacter	Geobacteraceae	Desulfuromonadales	Deltaproteobacteria	Proteobacteria	Bacteria
18700	Rhodanobacter sp900142825	g__Rhodanobacter	f__Rhodanobacteraceae	o__Xanthomonadales	c__Gammaproteobacteria	p__Proteobacteria	0	0	0	0	1	0	1	GCF_900142825.1	Rhodanobacter	Rhodanobacteraceae	Xanthomonadales	Gammaproteobacteria	Proteobacteria	Bacteria
33556	Chlamydophila caviae	g__Chlamydophila	f__Chlamydiaceae	o__Chlamydiales	c__Chlamydiia	p__Verrucomicrobiota_A	0	1	0	0	0	0	1	GCF_000007605.1	Chlamydia	Chlamydiaceae	Chlamydiales	Chlamydiia	Chlamydiae	Bacteria
15176	Mesorhizobium sp900199455	g__Mesorhizobium	f__Rhizobiaceae	o__Rhizobiales	c__Alphaproteobacteria	p__Proteobacteria	0	0	0	0	1	0	1	GCF_900199455.1	Mesorhizobium	Phyllobacteriaceae	Rhizobiales	Alphaproteobacteria	Proteobacteria	Bacteria
15427	Geodermatophilus nigrescens	g__Geodermatophilus	f__Geodermatophilaceae	o__Mycobacteriales	c__Actinobacteria	p__Actinobacteriota	0	1	0	0	0	0	1	GCF_900129495.1	Geodermatophilus	Geodermatophilaceae	Geodermatophilales	Actinobacteria	Actinobacteria	Bacteria
13942	Nitrosospira sp900110495	g__Nitrosospira	f__Nitrosomonadaceae	o__Burkholderiales	c__Gammaproteobacteria	p__Proteobacteria	0	0	0	0	1	0	1	GCF_900110495.1	Nitrosovibrio	Nitrosomonadaceae	Nitrosomonadales	Betaproteobacteria	Proteobacteria	Bacteria
16703	Acinetobacter sp003024525	g__Acinetobacter	f__Moraxellaceae	o__Pseudomonadales	c__Gammaproteobacteria	p__Proteobacteria	0	0	1	0	0	0	1	GCF_003024525.2	Acinetobacter	Moraxellaceae	Pseudomonadales	Gammaproteobacteria	Proteobacteria	Bacteria
24012	Thioflexothrix psekupsii	g__Thioflexothrix	f__Beggiatoaceae	o__Beggiatoales	c__Gammaproteobacteria	p__Proteobacteria	0	1	0	0	0	0	1	GCF_002149925.1	Thioflexothrix		Thiotrichales	Gammaproteobacteria	Proteobacteria	Bacteria
12556	Streptococcus ratti	g__Streptococcus	f__Streptococcaceae	o__Lactobacillales	c__Bacilli	p__Firmicutes	0	1	0	0	1	0	2	GCF_000286075.1,GCF_000347915.1	Streptococcus	Streptococcaceae	Lactobacillales	Bacilli	Firmicutes	Bacteria
3894	Listeria_A newyorkensis	g__Listeria_A	f__Listeriaceae	o__Lactobacillales	c__Bacilli	p__Firmicutes	0	0	0	0	3	1	4	GCF_000766055.1,GCF_000766145.1,GCF_002894185.1,GCF_001050305.1		Listeriaceae	Bacillales	Bacilli	Firmicutes	Bacteria
26055	Anaerococcus prevotii	g__Anaerococcus	f__Helcococcaceae	o__Tissierellales	c__Clostridia	p__Firmicutes_A	0	1	0	0	0	0	1	GCF_000024105.1	Anaerococcus	Peptoniphilaceae	Tissierellales	Tissierellia	Firmicutes	Bacteria
10896	Streptomyces lavendulae	g__Streptomyces	f__Streptomycetaceae	o__Streptomycetales	c__Actinobacteria	p__Actinobacteriota	0	0	1	0	1	0	2	GCF_002803845.1,GCF_000718155.1	Streptomyces	Streptomycetaceae	Streptomycetales	Actinobacteria	Actinobacteria	Bacteria
2793	Franconibacter pulveris	g__Franconibacter	f__Enterobacteriaceae	o__Enterobacterales	c__Gammaproteobacteria	p__Proteobacteria	0	1	0	0	3	1	5	GCF_000621185.1,GCF_000485965.1,GCF_000485985.1,GCF_001077855.1,GCF_000463135.2	Franconibacter	Enterobacteriaceae	Enterobacterales	Gammaproteobacteria	Proteobacteria	Bacteria
2922	Mycobacterium sp001667735	g__Mycobacterium	f__Mycobacteriaceae	o__Mycobacteriales	c__Actinobacteria	p__Actinobacteriota	0	0	0	0	6	0	5	GCF_001666785.1,GCF_001666895.1,GCF_001666935.1,GCF_001666955.1,GCF_001667625.1	Mycobacterium	Mycobacteriaceae	Corynebacteriales	Actinobacteria	Actinobacteria	Bacteria
7511	Lactobacillus_I rossiae	g__Lactobacillus_I	f__Lactobacillaceae	o__Lactobacillales	c__Bacilli	p__Firmicutes	0	1	0	0	1	1	3	GCF_000428925.1,GCF_001435135.1,GCF_000277855.1	Lactobacillus	Lactobacillaceae	Lactobacillales	Bacilli	Firmicutes	Bacteria
29630	Paenibacillus_O herberti	g__Paenibacillus_O	f__Paenibacillaceae	o__Paenibacillales	c__Bacilli_A	p__Firmicutes_I	0	1	0	0	0	0	1	GCF_002233675.1	Paenibacillus	Paenibacillaceae	Bacillales	Bacilli	Firmicutes	Bacteria
32752	Novosphingobium lindaniclasticum	g__Novosphingobium	f__Sphingomonadaceae	o__Sphingomonadales	c__Alphaproteobacteria	p__Proteobacteria	0	1	0	0	0	0	1	GCF_000445125.1	Novosphingobium	Sphingomonadaceae	Sphingomonadales	Alphaproteobacteria	Proteobacteria	Bacteria
23968	Staphylococcus piscifermentans	g__Staphylococcus	f__Staphylococcaceae	o__Staphylococcales	c__Bacilli	p__Firmicutes	0	0	1	0	0	0	1	GCF_900186985.1	Staphylococcus	Staphylococcaceae	Bacillales	Bacilli	Firmicutes	Bacteria
25663	Maribacter forsetii	g__Maribacter	f__Flavobacteriaceae	o__Flavobacteriales	c__Bacteroidia	p__Bacteroidota	0	1	0	0	0	0	1	GCF_000744105.1	Maribacter	Flavobacteriaceae	Flavobacteriales	Flavobacteriia	Bacteroidetes	Bacteria
6994	Nesiotobacter exalbescens	g__Nesiotobacter	f__Stappiaceae	o__Rhizobiales	c__Alphaproteobacteria	p__Proteobacteria	0	1	0	0	1	1	3	GCF_000422785.1,GCF_001907205.1,GCF_002892465.1	Nesiotobacter	Rhodobacteraceae	Rhodobacterales	Alphaproteobacteria	Proteobacteria	Bacteria
13447	Actinomyces israelii	g__Actinomyces	f__Actinomycetaceae	o__Actinomycetales	c__Actinobacteria	p__Actinobacteriota	0	1	0	0	0	0	1	GCF_000711965.1	Actinomyces	Actinomycetaceae	Actinomycetales	Actinobacteria	Actinobacteria	Bacteria
18724	Sphingomonas sp001421415	g__Sphingomonas	f__Sphingomonadaceae	o__Sphingomonadales	c__Alphaproteobacteria	p__Proteobacteria	0	0	0	0	0	1	1	GCF_001421415.1	Sphingomonas	Sphingomonadaceae	Sphingomonadales	Alphaproteobacteria	Proteobacteria	Bacteria
13046	Mycolicibacillus koreensis	g__Mycolicibacillus	f__Mycobacteriaceae	o__Mycobacteriales	c__Actinobacteria	p__Actinobacteriota	0	1	0	0	1	0	2	GCF_002104795.1,GCF_001722415.1	Mycolicibacillus	Mycobacteriaceae	Corynebacteriales	Actinobacteria	Actinobacteria	Bacteria
30874	Clostridium_AO tetanomorphum	g__Clostridium_AO	f__Clostridiaceae	o__Clostridiales	c__Clostridia	p__Firmicutes_A	0	0	0	0	1	0	1	GCF_900461245.1	Clostridium	Clostridiaceae	Clostridiales	Clostridia	Firmicutes	Bacteria
18181	Caballeronia verschuerenii	g__Caballeronia	f__Burkholderiaceae	o__Burkholderiales	c__Gammaproteobacteria	p__Proteobacteria	0	0	0	0	1	0	1	GCF_001189365.1	Burkholderia	Burkholderiaceae	Burkholderiales	Betaproteobacteria	Proteobacteria	Bacteria
17753	Reyranella massiliensis	g__Reyranella	f__Reyranellaceae	o__Reyranellales	c__Alphaproteobacteria	p__Proteobacteria	0	1	0	0	0	0	1	GCF_000312425.1	Reyranella		Rhodospirillales	Alphaproteobacteria	Proteobacteria	Bacteria
5680	Pseudomonas_E sp003053605	g__Pseudomonas_E	f__Pseudomonadaceae	o__Pseudomonadales	c__Gammaproteobacteria	p__Proteobacteria	0	0	0	0	2	1	3	GCF_000282335.1,GCF_000282355.1,GCF_003053605.1	Pseudomonas	Pseudomonadaceae	Pseudomonadales	Gammaproteobacteria	Proteobacteria	Bacteria
10473	Paenibacillus jilunlii	g__Paenibacillus	f__Paenibacillaceae	o__Paenibacillales	c__Bacilli_A	p__Firmicutes_I	0	0	0	0	1	1	2	GCF_001546055.1,GCF_900102965.1	Paenibacillus	Paenibacillaceae	Bacillales	Bacilli	Firmicutes	Bacteria
11772	Streptomyces coelicoflavus	g__Streptomyces	f__Streptomycetaceae	o__Streptomycetales	c__Actinobacteria	p__Actinobacteriota	0	0	0	0	1	1	2	GCF_003112555.1,GCF_002188335.1	Streptomyces	Streptomycetaceae	Streptomycetales	Actinobacteria	Actinobacteria	Bacteria
33586	Bacillus gobiensis	g__Bacillus	f__Bacillaceae	o__Bacillales	c__Bacilli	p__Firmicutes	0	1	0	0	0	0	1	GCF_001278705.1	Bacillus	Bacillaceae	Bacillales	Bacilli	Firmicutes	Bacteria
12340	Caldithrix abyssi	g__Caldithrix	f__Calditrichaceae	o__Calditrichales	c__Calditrichia	p__Calditrichota	0	1	0	1	0	0	2	GCF_001886815.1,GCF_000241815.1	Caldithrix	Calditrichaceae	Calditrichales	Calditrichae	Calditrichaeota	Bacteria
10480	Butyricimonas synergistica	g__Butyricimonas	f__Marinifilaceae	o__Bacteroidales	c__Bacteroidia	p__Bacteroidota	0	1	0	0	0	1	2	GCF_000379665.1,GCF_900091675.1	Butyricimonas	Odoribacteraceae	Bacteroidales	Bacteroidia	Bacteroidetes	Bacteria
12485	Alishewanella aestuarii	g__Alishewanella	f__Alteromonadaceae	o__Enterobacterales	c__Gammaproteobacteria	p__Proteobacteria	0	0	0	0	2	0	2	GCF_000280055.1,GCF_001704375.1	Alishewanella	Alteromonadaceae	Alteromonadales	Gammaproteobacteria	Proteobacteria	Bacteria
18772	Blattabacterium sp003226855	g__Blattabacterium	f__Blattabacteriaceae	o__Flavobacteriales	c__Bacteroidia	p__Bacteroidota	0	0	1	0	0	0	1	GCF_003226855.1	Blattabacterium	Blattabacteriaceae	Flavobacteriales	Flavobacteriia	Bacteroidetes	Bacteria
13716	Thauera phenolivorans	g__Thauera	f__Rhodocyclaceae	o__Burkholderiales	c__Gammaproteobacteria	p__Proteobacteria	0	0	0	0	0	1	1	GCF_001696715.1	Thauera	Zoogloeaceae	Rhodocyclales	Betaproteobacteria	Proteobacteria	Bacteria
28519	Desulfuromonas_D acetexigens	g__Desulfuromonas_D	f__Desulfuromonadaceae_A	o__Desulfuromonadales	c__Desulfuromonadia	p__Desulfuromonadota	0	1	0	0	0	0	1	GCF_900111775.1	Desulfuromonas	Desulfuromonadaceae	Desulfuromonadales	Deltaproteobacteria	Proteobacteria	Bacteria
8387	Lactococcus chungangensis	g__Lactococcus	f__Streptococcaceae	o__Lactobacillales	c__Bacilli	p__Firmicutes	0	0	0	0	0	2	2	GCF_002441885.1,GCF_900119835.1	Lactococcus	Streptococcaceae	Lactobacillales	Bacilli	Firmicutes	Bacteria
16612	Acidimicrobium ferrooxidans	g__Acidimicrobium	f__Acidimicrobiaceae	o__Acidimicrobiales	c__Acidimicrobiia	p__Actinobacteriota	0	1	0	0	0	0	1	GCF_000023265.1	Acidimicrobium	Acidimicrobiaceae	Acidimicrobiales	Acidimicrobiia	Actinobacteria	Bacteria
15784	Geosporobacter subterraneus	g__Geosporobacter	f__Thermotaleaceae	o__Peptostreptococcales	c__Clostridia	p__Firmicutes_A	0	0	0	0	0	1	1	GCF_900142145.1	Geosporobacter	Clostridiaceae	Clostridiales	Clostridia	Firmicutes	Bacteria
4868	Gordonia alkanivorans	g__Gordonia	f__Mycobacteriaceae	o__Mycobacteriales	c__Actinobacteria	p__Actinobacteriota	0	0	0	0	1	3	4	GCF_000225505.1,GCF_000503935.1,GCF_000529675.1,GCF_001942325.1	Gordonia	Gordoniaceae	Corynebacteriales	Actinobacteria	Actinobacteria	Bacteria
1401	Burkholderia humptydooensis	g__Burkholderia	f__Burkholderiaceae	o__Burkholderiales	c__Gammaproteobacteria	p__Proteobacteria	0	0	4	2	4	1	5	GCF_000385525.1,GCF_000959325.1,GCF_001513745.1,GCF_002386205.1,GCF_001462435.1	Burkholderia	Burkholderiaceae	Burkholderiales	Betaproteobacteria	Proteobacteria	Bacteria
32739	Bartonella sp002022505	g__Bartonella	f__Rhizobiaceae	o__Rhizobiales	c__Alphaproteobacteria	p__Proteobacteria	0	0	1	0	0	0	1	GCF_002022505.1	Bartonella	Bartonellaceae	Rhizobiales	Alphaproteobacteria	Proteobacteria	Bacteria
3063	Methylophilus sp000384155	g__Methylophilus	f__Methylophilaceae	o__Burkholderiales	c__Gammaproteobacteria	p__Proteobacteria	0	0	0	0	2	2	4	GCF_000576615.1,GCF_000800115.1,GCF_000374225.1,GCF_000384155.1	Methylophilus	Methylophilaceae	Nitrosomonadales	Betaproteobacteria	Proteobacteria	Bacteria
6622	Pseudomonas_C caeni	g__Pseudomonas_C	f__Pseudomonadaceae	o__Pseudomonadales	c__Gammaproteobacteria	p__Proteobacteria	0	1	0	0	0	0	1	GCF_000421765.1	Pseudomonas	Pseudomonadaceae	Pseudomonadales	Gammaproteobacteria	Proteobacteria	Bacteria
14493	Methylocystis bryophila	g__Methylocystis	f__Beijerinckiaceae	o__Rhizobiales	c__Alphaproteobacteria	p__Proteobacteria	0	1	0	0	0	0	1	GCF_002117405.1	Methylocystis	Methylocystaceae	Rhizobiales	Alphaproteobacteria	Proteobacteria	Bacteria
22146	Hanstruepera neustonica	g__Hanstruepera	f__Flavobacteriaceae	o__Flavobacteriales	c__Bacteroidia	p__Bacteroidota	0	0	0	0	1	0	1	GCF_002895005.1	Hanstruepera	Flavobacteriaceae	Flavobacteriales	Flavobacteriia	Bacteroidetes	Bacteria
15543	Pseudomonas_E sp003231275	g__Pseudomonas_E	f__Pseudomonadaceae	o__Pseudomonadales	c__Gammaproteobacteria	p__Proteobacteria	0	0	0	0	1	0	1	GCF_003231275.1	Pseudomonas	Pseudomonadaceae	Pseudomonadales	Gammaproteobacteria	Proteobacteria	Bacteria
15222	Desulfotignum balticum	g__Desulfotignum	f__Desulfobacteraceae	o__Desulfobacterales	c__Desulfobacteria	p__Desulfobacterota	0	1	0	0	0	0	1	GCF_000421285.1	Desulfotignum	Desulfobacteraceae	Desulfobacterales	Deltaproteobacteria	Proteobacteria	Bacteria
32404	Jeotgalibacillus alimentarius	g__Jeotgalibacillus	f__Jeotgalibacillaceae	o__Bacillales	c__Bacilli	p__Firmicutes	0	0	0	0	1	0	1	GCF_000829445.1	Jeotgalibacillus	Planococcaceae	Bacillales	Bacilli	Firmicutes	Bacteria
8852	Pseudomonas_E granadensis	g__Pseudomonas_E	f__Pseudomonadaceae	o__Pseudomonadales	c__Gammaproteobacteria	p__Proteobacteria	0	0	0	2	0	0	2	GCF_900104975.1,GCF_900105485.1	Pseudomonas	Pseudomonadaceae	Pseudomonadales	Gammaproteobacteria	Proteobacteria	Bacteria
9351	Lactonifactor longoviformis	g__Lactonifactor	f__Lachnospiraceae	o__Lachnospirales	c__Clostridia	p__Firmicutes_A	0	1	0	0	0	1	2	GCF_900129135.1,GCF_002915525.1	Lactonifactor	Clostridiaceae	Clostridiales	Clostridia	Firmicutes	Bacteria
33246	Ruegeria_E mediterranea	g__Ruegeria_E	f__Rhodobacteraceae	o__Rhodobacterales	c__Alphaproteobacteria	p__Proteobacteria	0	0	0	0	1	0	1	GCF_900302455.1	Ruegeria	Rhodobacteraceae	Rhodobacterales	Alphaproteobacteria	Proteobacteria	Bacteria
14350	Rhodococcus sp000333955	g__Rhodococcus	f__Mycobacteriaceae	o__Mycobacteriales	c__Actinobacteria	p__Actinobacteriota	0	0	0	0	1	0	1	GCF_000333955.1	Rhodococcus	Nocardiaceae	Corynebacteriales	Actinobacteria	Actinobacteria	Bacteria
22478	Clostridium_AI polysaccharolyticum	g__Clostridium_AI	f__Lachnospiraceae	o__Lachnospirales	c__Clostridia	p__Firmicutes_A	0	1	0	0	0	0	1	GCF_900111595.1	Lachnoclostridium	Lachnospiraceae	Clostridiales	Clostridia	Firmicutes	Bacteria
31622	Wolbachia sp001439985	g__Wolbachia	f__Anaplasmataceae	o__Rickettsiales	c__Alphaproteobacteria	p__Proteobacteria	0	1	0	0	0	0	1	GCF_001439985.1	Wolbachia	Anaplasmataceae	Rickettsiales	Alphaproteobacteria	Proteobacteria	Bacteria
21794	Nonlabens agnitus	g__Nonlabens	f__Flavobacteriaceae	o__Flavobacteriales	c__Bacteroidia	p__Bacteroidota	0	0	0	0	0	1	1	GCF_002994045.1	Nonlabens	Flavobacteriaceae	Flavobacteriales	Flavobacteriia	Bacteroidetes	Bacteria
2339	Fusicatenibacter saccharivorans	g__Fusicatenibacter	f__Lachnospiraceae	o__Lachnospirales	c__Clostridia	p__Firmicutes_A	0	1	0	0	0	2	3	GCF_001405555.1,GCF_001404555.1,GCF_001406335.1	Fusicatenibacter	Lachnospiraceae	Clostridiales	Clostridia	Firmicutes	Bacteria
12534	Streptococcus massiliensis	g__Streptococcus	f__Streptococcaceae	o__Lactobacillales	c__Bacilli	p__Firmicutes	0	1	0	0	1	0	2	GCF_000380065.1,GCF_000341525.1	Streptococcus	Streptococcaceae	Lactobacillales	Bacilli	Firmicutes	Bacteria
27669	Sphingopyxis sp000756385	g__Sphingopyxis	f__Sphingomonadaceae	o__Sphingomonadales	c__Alphaproteobacteria	p__Proteobacteria	0	0	0	0	1	0	1	GCF_000756385.1	Sphingopyxis	Sphingomonadaceae	Sphingomonadales	Alphaproteobacteria	Proteobacteria	Bacteria
31641	Muricauda ruestringensis	g__Muricauda	f__Flavobacteriaceae	o__Flavobacteriales	c__Bacteroidia	p__Bacteroidota	0	1	0	0	0	0	1	GCF_000224085.1	Muricauda	Flavobacteriaceae	Flavobacteriales	Flavobacteriia	Bacteroidetes	Bacteria
25045	Centipeda sp000468035	g__Centipeda	f__Selenomonadaceae	o__Selenomonadales	c__Negativicutes	p__Firmicutes_C	0	0	0	0	0	1	1	GCF_000468035.1	Selenomonas	Selenomonadaceae	Selenomonadales	Negativicutes	Firmicutes	Bacteria
7008	Enorma massiliensis_A	g__Enorma	f__Coriobacteriaceae	o__Coriobacteriales	c__Coriobacteriia	p__Actinobacteriota	0	0	0	0	2	0	2	GCF_000321165.1,GCF_002161605.1	Enorma	Coriobacteriaceae	Coriobacteriales	Coriobacteriia	Actinobacteria	Bacteria
23141	Mycobacterium sp900157365	g__Mycobacterium	f__Mycobacteriaceae	o__Mycobacteriales	c__Actinobacteria	p__Actinobacteriota	0	0	0	0	1	0	1	GCF_900157365.1	Mycobacterium	Mycobacteriaceae	Corynebacteriales	Actinobacteria	Actinobacteria	Bacteria
29531	Corynebacterium epidermidicanis	g__Corynebacterium	f__Mycobacteriaceae	o__Mycobacteriales	c__Actinobacteria	p__Actinobacteriota	0	1	0	0	0	0	1	GCF_001021025.1	Corynebacterium	Corynebacteriaceae	Corynebacteriales	Actinobacteria	Actinobacteria	Bacteria
29118	FREY01 sp900143635	g__FREY01	f__Rhodobacteraceae	o__Rhodobacterales	c__Alphaproteobacteria	p__Proteobacteria	0	0	0	0	1	0	1	GCF_900143635.1		Rhodobacteraceae	Rhodobacterales	Alphaproteobacteria	Proteobacteria	Bacteria
23062	Clostridium_AA amylolyticum	g__Clostridium_AA	f__Clostridiaceae	o__Clostridiales	c__Clostridia	p__Firmicutes_A	0	1	0	0	0	0	1	GCF_900142075.1	Clostridium	Clostridiaceae	Clostridiales	Clostridia	Firmicutes	Bacteria
1364	Ruminiclostridium thermocellum	g__Ruminiclostridium	f__Acetivibrionaceae	o__Acetivibrionales	c__Clostridia	p__Firmicutes_A	0	1	3	0	6	0	5	GCF_000015865.1,GCF_000184925.1,GCF_000255615.2,GCF_001692755.1,GCF_000173015.1	Hungateiclostridium	Hungateiclostridiaceae	Clostridiales	Clostridia	Firmicutes	Bacteria
7009	Methylobacterium aquaticum_B	g__Methylobacterium	f__Beijerinckiaceae	o__Rhizobiales	c__Alphaproteobacteria	p__Proteobacteria	0	1	0	0	0	2	3	GCF_001548015.1,GCF_900110515.1,GCF_900112945.1	Methylobacterium	Methylobacteriaceae	Rhizobiales	Alphaproteobacteria	Proteobacteria	Bacteria
10533	Fibrobacter sp900143015	g__Fibrobacter	f__Fibrobacteraceae	o__Fibrobacterales	c__Fibrobacteria	p__Fibrobacterota	0	0	0	0	2	0	2	GCF_900142485.1,GCF_900143015.1	Fibrobacter	Fibrobacteraceae	Fibrobacterales	Fibrobacteria	Fibrobacteres	Bacteria
8710	Methylobacterium sp001423085	g__Methylobacterium	f__Beijerinckiaceae	o__Rhizobiales	c__Alphaproteobacteria	p__Proteobacteria	0	0	0	0	1	1	2	GCF_002917135.1,GCF_001423085.1	Methylobacterium	Methylobacteriaceae	Rhizobiales	Alphaproteobacteria	Proteobacteria	Bacteria
2989	Pseudomonas_E thivervalensis	g__Pseudomonas_E	f__Pseudomonadaceae	o__Pseudomonadales	c__Gammaproteobacteria	p__Proteobacteria	0	0	0	1	3	0	4	GCF_900102295.1,GCF_001269655.1,GCF_001269685.1,GCF_001637285.1	Pseudomonas	Pseudomonadaceae	Pseudomonadales	Gammaproteobacteria	Proteobacteria	Bacteria
32880	Bacillus_AD massiliogorillae	g__Bacillus_AD	f__Bacillaceae_A	o__Bacillales	c__Bacilli	p__Firmicutes	0	1	0	0	0	0	1	GCF_000380245.2	Bacillus	Bacillaceae	Bacillales	Bacilli	Firmicutes	Bacteria
5291	Clostridium_S felsineum	g__Clostridium_S	f__Clostridiaceae	o__Clostridiales	c__Clostridia	p__Firmicutes_A	0	1	0	0	3	0	4	GCF_002006355.1,GCF_002006175.1,GCF_002006215.1,GCF_002006235.1	Clostridium	Clostridiaceae	Clostridiales	Clostridia	Firmicutes	Bacteria
23410	Leucobacter sp000980875	g__Leucobacter	f__Microbacteriaceae	o__Actinomycetales	c__Actinobacteria	p__Actinobacteriota	0	0	0	0	1	0	1	GCF_000980875.1	Leucobacter	Microbacteriaceae	Micrococcales	Actinobacteria	Actinobacteria	Bacteria
15165	Hathewaya sp003288255	g__Hathewaya	f__Clostridiaceae	o__Clostridiales	c__Clostridia	p__Firmicutes_A	0	0	1	0	0	0	1	GCF_003288255.1		Clostridiaceae	Clostridiales	Clostridia	Firmicutes	Bacteria
26303	Flavobacterium aurantiibacter	g__Flavobacterium	f__Flavobacteriaceae	o__Flavobacteriales	c__Bacteroidia	p__Bacteroidota	0	0	0	0	0	1	1	GCF_002251775.1	Flavobacterium	Flavobacteriaceae	Flavobacteriales	Flavobacteriia	Bacteroidetes	Bacteria
13220	Burkholderia cepacia_D	g__Burkholderia	f__Burkholderiaceae	o__Burkholderiales	c__Gammaproteobacteria	p__Proteobacteria	0	0	1	0	0	0	1	GCF_000292915.1	Burkholderia	Burkholderiaceae	Burkholderiales	Betaproteobacteria	Proteobacteria	Bacteria
10964	Cronobacter condimenti	g__Cronobacter	f__Enterobacteriaceae	o__Enterobacterales	c__Gammaproteobacteria	p__Proteobacteria	0	0	1	0	1	0	2	GCF_001277255.1,GCF_000319285.1	Cronobacter	Enterobacteriaceae	Enterobacterales	Gammaproteobacteria	Proteobacteria	Bacteria
32488	Bacillus_AJ shackletonii	g__Bacillus_AJ	f__Bacillaceae_C	o__Bacillales	c__Bacilli	p__Firmicutes	0	1	0	0	0	0	1	GCF_001420715.1	Bacillus	Bacillaceae	Bacillales	Bacilli	Firmicutes	Bacteria
12686	Dickeya paradisiaca	g__Dickeya	f__Enterobacteriaceae	o__Enterobacterales	c__Gammaproteobacteria	p__Proteobacteria	0	1	0	0	0	0	1	GCF_000400505.1	Dickeya	Pectobacteriaceae	Enterobacterales	Gammaproteobacteria	Proteobacteria	Bacteria
30212	Microvirga sp000739015	g__Microvirga	f__Beijerinckiaceae	o__Rhizobiales	c__Alphaproteobacteria	p__Proteobacteria	0	0	0	0	1	0	1	GCF_000739015.1	Microvirga	Methylobacteriaceae	Rhizobiales	Alphaproteobacteria	Proteobacteria	Bacteria
5168	Vibrio navarrensis	g__Vibrio	f__Vibrionaceae	o__Enterobacterales	c__Gammaproteobacteria	p__Proteobacteria	0	1	0	0	3	0	4	GCF_000764325.1,GCF_000764335.1,GCF_000764345.1,GCF_000764355.1	Vibrio	Vibrionaceae	Vibrionales	Gammaproteobacteria	Proteobacteria	Bacteria
23235	Tullyiplasma photuris	g__Tullyiplasma	f__Mycoplasmataceae	o__Mycoplasmatales	c__Bacilli	p__Firmicutes	0	1	0	0	0	0	1	GCF_000702725.1	Mesoplasma	Entomoplasmataceae	Entomoplasmatales	Mollicutes	Tenericutes	Bacteria
420	Alteromonas macleodii	g__Alteromonas	f__Alteromonadaceae	o__Enterobacterales	c__Gammaproteobacteria	p__Proteobacteria	0	1	5	0	8	1	5	GCF_000172635.2,GCF_000299955.1,GCF_000300175.1,GCF_001562235.1,GCF_001578515.1	Alteromonas	Alteromonadaceae	Alteromonadales	Gammaproteobacteria	Proteobacteria	Bacteria
23480	Pelobacter_A carbinolicus	g__Pelobacter_A	f__Pelobacteraceae_A	o__Desulfuromonadales	c__Desulfuromonadia	p__Desulfuromonadota	0	1	0	0	0	0	1	GCF_000012885.1	Pelobacter	Desulfuromonadaceae	Desulfuromonadales	Deltaproteobacteria	Proteobacteria	Bacteria
18293	Weissella oryzae	g__Weissella	f__Lactobacillaceae	o__Lactobacillales	c__Bacilli	p__Firmicutes	0	1	0	0	0	0	1	GCF_000691805.2	Weissella	Leuconostocaceae	Lactobacillales	Bacilli	Firmicutes	Bacteria
20788	Polynucleobacter acidiphobus	g__Polynucleobacter	f__Burkholderiaceae	o__Burkholderiales	c__Gammaproteobacteria	p__Proteobacteria	0	0	0	1	0	0	1	GCF_003065385.1	Polynucleobacter	Burkholderiaceae	Burkholderiales	Betaproteobacteria	Proteobacteria	Bacteria
21615	Thermodesulfatator autotrophicus	g__Thermodesulfatator	f__Thermodesulfatatoraceae	o__Thermodesulfobacteriales	c__Thermodesulfobacteria	p__Desulfobacterota	0	1	0	0	0	0	1	GCF_001642325.1	Thermodesulfatator	Thermodesulfobacteriaceae	Thermodesulfobacteriales	Thermodesulfobacteria	Thermodesulfobacteria	Bacteria
23326	Halomonas smyrnensis	g__Halomonas	f__Halomonadaceae	o__Pseudomonadales	c__Gammaproteobacteria	p__Proteobacteria	0	1	0	0	0	0	1	GCF_000265245.1	Halomonas	Halomonadaceae	Oceanospirillales	Gammaproteobacteria	Proteobacteria	Bacteria
22913	Sulfurihydrogenibium azorense	g__Sulfurihydrogenibium	f__Hydrogenothermaceae	o__Hydrogenothermales	c__Aquificae	p__Aquificota	0	1	0	0	0	0	1	GCF_000021545.1	Sulfurihydrogenibium	Hydrogenothermaceae	Aquificales	Aquificae	Aquificae	Bacteria
9967	Nocardia jinanensis	g__Nocardia	f__Mycobacteriaceae	o__Mycobacteriales	c__Actinobacteria	p__Actinobacteriota	0	0	0	0	0	1	1	GCF_001482675.1	Nocardia	Nocardiaceae	Corynebacteriales	Actinobacteria	Actinobacteria	Bacteria
11009	Vibrio maritimus_B	g__Vibrio	f__Vibrionaceae	o__Enterobacterales	c__Gammaproteobacteria	p__Proteobacteria	0	0	0	0	1	0	1	GCF_000755385.1	Vibrio	Vibrionaceae	Vibrionales	Gammaproteobacteria	Proteobacteria	Bacteria
20572	Amycolatopsis thermoflava	g__Amycolatopsis	f__Pseudonocardiaceae	o__Mycobacteriales	c__Actinobacteria	p__Actinobacteriota	0	0	0	0	0	1	1	GCF_000473265.1	Amycolatopsis	Pseudonocardiaceae	Pseudonocardiales	Actinobacteria	Actinobacteria	Bacteria
15685	Flavimobilis soli	g__Flavimobilis	f__Cellulomonadaceae	o__Actinomycetales	c__Actinobacteria	p__Actinobacteriota	0	0	0	0	1	0	1	GCF_002564025.1	Sanguibacter	Sanguibacteraceae	Micrococcales	Actinobacteria	Actinobacteria	Bacteria
31129	Terriglobus roseus_B	g__Terriglobus	f__Acidobacteriaceae	o__Acidobacteriales	c__Acidobacteriae	p__Acidobacteriota	0	0	0	0	1	0	1	GCF_900105625.1	Terriglobus	Acidobacteriaceae	Acidobacteriales	Acidobacteriia	Acidobacteria	Bacteria
2169	Stenotrophomonas acidaminiphila	g__Stenotrophomonas	f__Xanthomonadaceae	o__Xanthomonadales	c__Gammaproteobacteria	p__Proteobacteria	0	1	0	0	1	0	2	GCF_001314305.1,GCF_001431595.1	Stenotrophomonas	Xanthomonadaceae	Xanthomonadales	Gammaproteobacteria	Proteobacteria	Bacteria
8457	Methylobacterium sp003217615	g__Methylobacterium	f__Beijerinckiaceae	o__Rhizobiales	c__Alphaproteobacteria	p__Proteobacteria	0	0	0	0	0	2	2	GCF_003053915.1,GCF_003217615.1	Methylobacterium	Methylobacteriaceae	Rhizobiales	Alphaproteobacteria	Proteobacteria	Bacteria
30239	Chromohalobacter canadensis	g__Chromohalobacter	f__Halomonadaceae	o__Pseudomonadales	c__Gammaproteobacteria	p__Proteobacteria	0	0	0	0	0	1	1	GCF_900221025.1	Chromohalobacter	Halomonadaceae	Oceanospirillales	Gammaproteobacteria	Proteobacteria	Bacteria
18273	Pedobacter soli	g__Pedobacter	f__Sphingobacteriaceae	o__Sphingobacteriales	c__Bacteroidia	p__Bacteroidota	0	0	0	0	0	1	1	GCF_900101435.1	Pedobacter	Sphingobacteriaceae	Sphingobacteriales	Sphingobacteriia	Bacteroidetes	Bacteria
31631	Desulfovibrio_F sp000177215	g__Desulfovibrio_F	f__Desulfovibrionaceae	o__Desulfovibrionales	c__Desulfovibrionia	p__Desulfobacterota_A	0	0	0	1	0	0	1	GCF_000177215.2	Desulfovibrio	Desulfovibrionaceae	Desulfovibrionales	Deltaproteobacteria	Proteobacteria	Bacteria
8360	Paraprevotella xylaniphila	g__Paraprevotella	f__Bacteroidaceae	o__Bacteroidales	c__Bacteroidia	p__Bacteroidota	0	1	0	0	0	0	1	GCF_000205165.1	Paraprevotella	Prevotellaceae	Bacteroidales	Bacteroidia	Bacteroidetes	Bacteria
15337	Nitrosospira sp900113575	g__Nitrosospira	f__Nitrosomonadaceae	o__Burkholderiales	c__Gammaproteobacteria	p__Proteobacteria	0	0	0	0	0	1	1	GCF_900113575.1	Nitrosospira	Nitrosomonadaceae	Nitrosomonadales	Betaproteobacteria	Proteobacteria	Bacteria
17031	Chromatocurvus sp002868715	g__Chromatocurvus	f__Halieaceae	o__Pseudomonadales	c__Gammaproteobacteria	p__Proteobacteria	0	0	0	0	1	0	1	GCF_002868715.1	Chromatocurvus	Halieaceae	Cellvibrionales	Gammaproteobacteria	Proteobacteria	Bacteria
12926	Burkholderia sp002563755	g__Burkholderia	f__Burkholderiaceae	o__Burkholderiales	c__Gammaproteobacteria	p__Proteobacteria	0	0	0	0	1	1	2	GCF_002563755.1,GCF_002355095.1	Burkholderia	Burkholderiaceae	Burkholderiales	Betaproteobacteria	Proteobacteria	Bacteria
8481	Fervidobacterium changbaicum	g__Fervidobacterium	f__Fervidobacteriaceae	o__Thermotogales	c__Thermotogae	p__Thermotogota	0	1	1	0	0	0	2	GCF_900100515.1,GCF_000767275.2	Fervidobacterium	Fervidobacteriaceae	Thermotogales	Thermotogae	Thermotogae	Bacteria
26053	Mucilaginibacter sp900110415	g__Mucilaginibacter	f__Sphingobacteriaceae	o__Sphingobacteriales	c__Bacteroidia	p__Bacteroidota	0	0	0	0	1	0	1	GCF_900110415.1	Mucilaginibacter	Sphingobacteriaceae	Sphingobacteriales	Sphingobacteriia	Bacteroidetes	Bacteria
33257	Thermosporothrix hazakensis	g__Thermosporothrix	f__Ktedonobacteraceae	o__Ktedonobacterales	c__Ktedonobacteria	p__Chloroflexota	0	0	0	0	0	1	1	GCF_003253565.1	Thermosporothrix	Thermosporotrichaceae	Ktedonobacterales	Ktedonobacteria	Chloroflexi	Bacteria
12511	Laceyella vulgaris	g__Laceyella	f__Thermoactinomycetaceae	o__Thermoactinomycetales	c__Bacilli_A	p__Firmicutes_I	0	1	0	0	0	0	1	GCF_001294365.1	Thermoactinomyces	Thermoactinomycetaceae	Bacillales	Bacilli	Firmicutes	Bacteria
6684	Methylobacterium populi	g__Methylobacterium	f__Beijerinckiaceae	o__Rhizobiales	c__Alphaproteobacteria	p__Proteobacteria	0	1	0	0	0	1	2	GCF_000019945.1,GCF_001643095.1	Methylorubrum	Methylobacteriaceae	Rhizobiales	Alphaproteobacteria	Proteobacteria	Bacteria
20158	Tenacibaculum_A todarodis	g__Tenacibaculum_A	f__Flavobacteriaceae	o__Flavobacteriales	c__Bacteroidia	p__Bacteroidota	0	0	1	0	0	0	1	GCF_001889045.1	Tenacibaculum	Flavobacteriaceae	Flavobacteriales	Flavobacteriia	Bacteroidetes	Bacteria
25006	Longimonas halophila	g__Longimonas	f__Salinibacteraceae	o__Rhodothermales	c__Rhodothermia	p__Bacteroidota	0	0	0	0	1	0	1	GCF_002554705.1	Longimonas	Rhodothermaceae	Bacteroidetes Order II. Incertae sedis		Bacteroidetes	Bacteria
6888	Staphylococcus simiae	g__Staphylococcus	f__Staphylococcaceae	o__Staphylococcales	c__Bacilli	p__Firmicutes	0	1	1	0	0	1	3	GCF_000235645.1,GCF_900187055.1,GCF_002902085.1	Staphylococcus	Staphylococcaceae	Bacillales	Bacilli	Firmicutes	Bacteria
1148	Pantoea stewartii	g__Pantoea	f__Enterobacteriaceae	o__Enterobacterales	c__Gammaproteobacteria	p__Proteobacteria	0	0	1	0	8	2	5	GCF_002082215.1,GCF_000248395.1,GCF_000786255.1,GCF_000803205.1,GCF_001310285.1	Pantoea	Erwiniaceae	Enterobacterales	Gammaproteobacteria	Proteobacteria	Bacteria
31793	Tenacibaculum sp002954385	g__Tenacibaculum	f__Flavobacteriaceae	o__Flavobacteriales	c__Bacteroidia	p__Bacteroidota	0	0	0	0	0	1	1	GCF_002954385.1	Tenacibaculum	Flavobacteriaceae	Flavobacteriales	Flavobacteriia	Bacteroidetes	Bacteria
4043	Acetobacter malorum	g__Acetobacter	f__Acetobacteraceae	o__Acetobacterales	c__Alphaproteobacteria	p__Proteobacteria	0	0	0	0	5	0	5	GCF_000743885.1,GCF_001580615.1,GCF_001580695.1,GCF_001581035.1,GCF_001581085.1	Acetobacter	Acetobacteraceae	Rhodospirillales	Alphaproteobacteria	Proteobacteria	Bacteria
32080	Jeotgalibacillus soli	g__Jeotgalibacillus	f__Jeotgalibacillaceae	o__Bacillales	c__Bacilli	p__Firmicutes	0	1	0	0	0	0	1	GCF_000829435.1	Jeotgalibacillus	Planococcaceae	Bacillales	Bacilli	Firmicutes	Bacteria
23353	Luteococcus japonicus	g__Luteococcus	f__Propionibacteriaceae	o__Propionibacteriales	c__Actinobacteria	p__Actinobacteriota	0	0	0	0	1	0	1	GCF_900163845.1	Luteococcus	Propionibacteriaceae	Propionibacteriales	Actinobacteria	Actinobacteria	Bacteria
21423	Enterovibrio_B pacificus	g__Enterovibrio_B	f__Vibrionaceae	o__Enterobacterales	c__Gammaproteobacteria	p__Proteobacteria	0	1	0	0	0	0	1	GCF_001707825.1	Enterovibrio	Vibrionaceae	Vibrionales	Gammaproteobacteria	Proteobacteria	Bacteria
29948	Corynebacterium sp001942345	g__Corynebacterium	f__Mycobacteriaceae	o__Mycobacteriales	c__Actinobacteria	p__Actinobacteriota	0	0	0	0	1	0	1	GCF_001942345.1	Corynebacterium	Corynebacteriaceae	Corynebacteriales	Actinobacteria	Actinobacteria	Bacteria
1999	Leclercia sp002902985	g__Leclercia	f__Enterobacteriaceae	o__Enterobacterales	c__Gammaproteobacteria	p__Proteobacteria	0	0	1	0	5	0	5	GCF_002902985.1,GCF_002919035.1,GCF_002919525.1,GCF_002919545.1,GCF_002920195.1	Leclercia	Enterobacteriaceae	Enterobacterales	Gammaproteobacteria	Proteobacteria	Bacteria
20735	45385 sp002797395	g__45385	f__Bacillaceae_D	o__Bacillales	c__Bacilli	p__Firmicutes	0	0	0	0	0	1	1	GCF_002797395.1	Bacillus	Bacillaceae	Bacillales	Bacilli	Firmicutes	Bacteria
16373	Parvimonas sp001552895	g__Parvimonas	f__Helcococcaceae	o__Tissierellales	c__Clostridia	p__Firmicutes_A	0	0	0	0	0	1	1	GCF_001552895.1				Tissierellia	Firmicutes	Bacteria
24129	Hymenobacter lapidarius	g__Hymenobacter	f__Hymenobacteraceae	o__Cytophagales	c__Bacteroidia	p__Bacteroidota	0	0	0	0	1	0	1	GCF_001816145.1	Hymenobacter	Hymenobacteraceae	Cytophagales	Cytophagia	Bacteroidetes	Bacteria
10261	Mogibacterium timidum	g__Mogibacterium	f__Anaerovoracaceae	o__Peptostreptococcales	c__Clostridia	p__Firmicutes_A	0	1	0	0	1	0	2	GCF_000525775.1,GCF_000293155.1	Mogibacterium	Clostridiales Family XIII. Incertae Sedis	Clostridiales	Clostridia	Firmicutes	Bacteria
20124	Amycolatopsis lexingtonensis	g__Amycolatopsis	f__Pseudonocardiaceae	o__Mycobacteriales	c__Actinobacteria	p__Actinobacteriota	0	0	0	0	0	1	1	GCF_002156005.1	Amycolatopsis	Pseudonocardiaceae	Pseudonocardiales	Actinobacteria	Actinobacteria	Bacteria
33500	Acinetobacter calcoaceticus_B	g__Acinetobacter	f__Moraxellaceae	o__Pseudomonadales	c__Gammaproteobacteria	p__Proteobacteria	0	0	0	0	0	1	1	GCF_000399665.1	Acinetobacter	Moraxellaceae	Pseudomonadales	Gammaproteobacteria	Proteobacteria	Bacteria
1207	Haemophilus haemolyticus	g__Haemophilus	f__Pasteurellaceae	o__Enterobacterales	c__Gammaproteobacteria	p__Proteobacteria	0	0	1	0	7	3	5	GCF_900477945.1,GCF_000222045.1,GCF_000262285.1,GCF_001008205.1,GCF_001008215.1	Haemophilus	Pasteurellaceae	Pasteurellales	Gammaproteobacteria	Proteobacteria	Bacteria
11531	Thalassospira sp002844375	g__Thalassospira	f__Thalassospiraceae	o__Rhodospirillales_A	c__Alphaproteobacteria	p__Proteobacteria	0	0	1	0	1	0	2	GCF_002844375.1,GCF_002844295.1	Thalassospira	Rhodospirillaceae	Rhodospirillales	Alphaproteobacteria	Proteobacteria	Bacteria
8219	Lactobacillus psittaci	g__Lactobacillus	f__Lactobacillaceae	o__Lactobacillales	c__Bacilli	p__Firmicutes	0	1	0	0	0	1	2	GCF_000425905.1,GCF_001435695.1	Lactobacillus	Lactobacillaceae	Lactobacillales	Bacilli	Firmicutes	Bacteria
23305	Mycobacterium arosiense	g__Mycobacterium	f__Mycobacteriaceae	o__Mycobacteriales	c__Actinobacteria	p__Actinobacteriota	0	1	0	0	0	0	1	GCF_002086125.1	Mycobacterium	Mycobacteriaceae	Corynebacteriales	Actinobacteria	Actinobacteria	Bacteria
13355	TFI-002 sp900230115	g__TFI-002	f__Spirosomaceae	o__Cytophagales	c__Bacteroidia	p__Bacteroidota	0	0	0	1	0	0	1	GCF_900230115.1			Cytophagales	Cytophagia	Bacteroidetes	Bacteria
8905	Saccharofermentans sp900176545	g__Saccharofermentans	f__Saccharofermentanaceae	o__Saccharofermentanales	c__Clostridia	p__Firmicutes_A	0	1	0	0	1	0	2	GCF_900176545.1,GCF_000688035.1		Ruminococcaceae	Clostridiales	Clostridia	Firmicutes	Bacteria
30640	Rhizobium sp000292525	g__Rhizobium	f__Rhizobiaceae	o__Rhizobiales	c__Alphaproteobacteria	p__Proteobacteria	0	0	0	0	1	0	1	GCF_000292525.1	Rhizobium	Rhizobiaceae	Rhizobiales	Alphaproteobacteria	Proteobacteria	Bacteria
28723	Nocardia speluncae	g__Nocardia	f__Mycobacteriaceae	o__Mycobacteriales	c__Actinobacteria	p__Actinobacteriota	0	1	0	0	0	0	1	GCF_001613245.1	Nocardia	Nocardiaceae	Corynebacteriales	Actinobacteria	Actinobacteria	Bacteria
32965	Caryophanon latum	g__Caryophanon	f__Planococcaceae	o__Bacillales_A	c__Bacilli	p__Firmicutes	0	1	0	0	0	0	1	GCF_001700325.1	Caryophanon	Planococcaceae	Bacillales	Bacilli	Firmicutes	Bacteria
24274	Thermoflexus hugenholtzii	g__Thermoflexus	f__Thermoflexaceae	o__Thermoflexales	c__Anaerolineae	p__Chloroflexota	0	1	0	0	0	0	1	GCF_900187885.1	Thermoflexus	Thermoflexaceae	Thermoflexales	Thermoflexia	Chloroflexi	Bacteria
26649	Providencia sneebia	g__Providencia	f__Enterobacteriaceae	o__Enterobacterales	c__Gammaproteobacteria	p__Proteobacteria	0	1	0	0	0	0	1	GCF_000314895.2	Providencia	Morganellaceae	Enterobacterales	Gammaproteobacteria	Proteobacteria	Bacteria
7879	Shewanella marisflavi	g__Shewanella	f__Shewanellaceae	o__Enterobacterales	c__Gammaproteobacteria	p__Proteobacteria	0	0	1	0	1	0	2	GCF_002215585.1,GCF_000773485.1	Shewanella	Shewanellaceae	Alteromonadales	Gammaproteobacteria	Proteobacteria	Bacteria
14841	Streptomyces sp002573955	g__Streptomyces	f__Streptomycetaceae	o__Streptomycetales	c__Actinobacteria	p__Actinobacteriota	0	0	0	0	1	0	1	GCF_002573955.1	Streptomyces	Streptomycetaceae	Streptomycetales	Actinobacteria	Actinobacteria	Bacteria
29498	Motiliproteus sp001968815	g__Motiliproteus	f__Nitrincolaceae	o__Pseudomonadales	c__Gammaproteobacteria	p__Proteobacteria	0	0	0	0	1	0	1	GCF_001968815.1	Motiliproteus	Oceanospirillaceae	Oceanospirillales	Gammaproteobacteria	Proteobacteria	Bacteria
10007	Veillonella dispar_A	g__Veillonella	f__Veillonellaceae	o__Veillonellales	c__Negativicutes	p__Firmicutes_C	0	0	0	0	0	1	1	GCF_001553315.1	Veillonella	Veillonellaceae	Veillonellales	Negativicutes	Firmicutes	Bacteria
30026	Streptomyces sp001514285	g__Streptomyces	f__Streptomycetaceae	o__Streptomycetales	c__Actinobacteria	p__Actinobacteriota	0	0	0	0	0	1	1	GCF_001514285.1	Streptomyces	Streptomycetaceae	Streptomycetales	Actinobacteria	Actinobacteria	Bacteria
7018	Neisseria polysaccharea	g__Neisseria	f__Neisseriaceae	o__Burkholderiales	c__Gammaproteobacteria	p__Proteobacteria	0	0	0	0	2	1	3	GCF_000176735.1,GCF_003045035.1,GCF_000193775.1	Neisseria	Neisseriaceae	Neisseriales	Betaproteobacteria	Proteobacteria	Bacteria
6403	Sphingomonas sp001425385	g__Sphingomonas	f__Sphingomonadaceae	o__Sphingomonadales	c__Alphaproteobacteria	p__Proteobacteria	0	0	0	0	2	1	3	GCF_001421845.1,GCF_001425385.1,GCF_001421635.1	Sphingomonas	Sphingomonadaceae	Sphingomonadales	Alphaproteobacteria	Proteobacteria	Bacteria
19395	Spirosoma luteum	g__Spirosoma	f__Spirosomaceae	o__Cytophagales	c__Bacteroidia	p__Bacteroidota	0	1	0	0	0	0	1	GCF_000374065.1	Spirosoma	Cytophagaceae	Cytophagales	Cytophagia	Bacteroidetes	Bacteria
16211	Mycoplasmopsis_B testudinea	g__Mycoplasmopsis_B	f__Metamycoplasmataceae	o__Mycoplasmatales	c__Bacilli	p__Firmicutes	0	0	0	0	0	1	1	GCF_002245785.1	Mycoplasma	Mycoplasmataceae	Mycoplasmatales	Mollicutes	Tenericutes	Bacteria
9835	Blautia coccoides	g__Blautia	f__Lachnospiraceae	o__Lachnospirales	c__Clostridia	p__Firmicutes_A	0	0	1	1	0	0	2	GCF_001689125.2,GCF_002221555.2	Blautia	Lachnospiraceae	Clostridiales	Clostridia	Firmicutes	Bacteria
14395	Porphyromonas circumdentaria	g__Porphyromonas	f__Porphyromonadaceae	o__Bacteroidales	c__Bacteroidia	p__Bacteroidota	0	1	0	0	0	0	1	GCF_900167105.1	Porphyromonas	Porphyromonadaceae	Bacteroidales	Bacteroidia	Bacteroidetes	Bacteria
13767	Psychrosphaera saromensis	g__Psychrosphaera	f__Alteromonadaceae	o__Enterobacterales	c__Gammaproteobacteria	p__Proteobacteria	0	0	0	0	0	1	1	GCF_002954545.1	Psychrosphaera	Pseudoalteromonadaceae	Alteromonadales	Gammaproteobacteria	Proteobacteria	Bacteria
8063	Moraxella bovis	g__Moraxella	f__Moraxellaceae	o__Pseudomonadales	c__Gammaproteobacteria	p__Proteobacteria	0	0	0	0	0	1	1	GCF_002014975.1	Moraxella	Moraxellaceae	Pseudomonadales	Gammaproteobacteria	Proteobacteria	Bacteria
13286	Rubritepida flocculans	g__Rubritepida	f__Acetobacteraceae	o__Acetobacterales	c__Alphaproteobacteria	p__Proteobacteria	0	1	0	0	0	0	1	GCF_000425365.1	Rubritepida	Acetobacteraceae	Rhodospirillales	Alphaproteobacteria	Proteobacteria	Bacteria
10647	Streptomyces thermovulgaris	g__Streptomyces	f__Streptomycetaceae	o__Streptomycetales	c__Actinobacteria	p__Actinobacteriota	0	1	0	0	1	0	2	GCF_002155915.1,GCF_001653115.1	Streptomyces	Streptomycetaceae	Streptomycetales	Actinobacteria	Actinobacteria	Bacteria
28844	Carboxydothermus islandicus	g__Carboxydothermus	f__Carboxydothermaceae	o__Carboxydothermales	c__Desulfotomaculia	p__Firmicutes_B	0	0	0	0	0	1	1	GCF_001950325.1	Carboxydothermus	Thermoanaerobacteraceae	Thermoanaerobacterales	Clostridia	Firmicutes	Bacteria
6235	Duganella sp000335815	g__Duganella	f__Burkholderiaceae	o__Burkholderiales	c__Gammaproteobacteria	p__Proteobacteria	0	0	0	0	3	0	3	GCF_000335815.1,GCF_001758545.1,GCF_001758795.1	Janthinobacterium	Oxalobacteraceae	Burkholderiales	Betaproteobacteria	Proteobacteria	Bacteria
9569	Deinococcus geothermalis	g__Deinococcus	f__Deinococcaceae	o__Deinococcales	c__Deinococci	p__Deinococcota	0	1	0	0	0	0	1	GCF_000196275.1	Deinococcus	Deinococcaceae	Deinococcales	Deinococci	Deinococcus-Thermus	Bacteria
28630	Methylobacterium mesophilicum	g__Methylobacterium	f__Beijerinckiaceae	o__Rhizobiales	c__Alphaproteobacteria	p__Proteobacteria	0	0	0	0	1	0	1	GCF_000364445.1	Methylobacterium	Methylobacteriaceae	Rhizobiales	Alphaproteobacteria	Proteobacteria	Bacteria
27106	Niastella populi	g__Niastella	f__Chitinophagaceae	o__Chitinophagales	c__Bacteroidia	p__Bacteroidota	0	1	0	0	0	0	1	GCF_002078015.1	Niastella	Chitinophagaceae	Chitinophagales	Chitinophagia	Bacteroidetes	Bacteria
5039	Haemophilus quentini	g__Haemophilus	f__Pasteurellaceae	o__Enterobacterales	c__Gammaproteobacteria	p__Proteobacteria	0	0	0	0	3	0	3	GCF_001702075.1,GCF_001752465.1,GCF_001752475.1	Haemophilus	Pasteurellaceae	Pasteurellales	Gammaproteobacteria	Proteobacteria	Bacteria
21766	Kushneria sp001854625	g__Kushneria	f__Halomonadaceae	o__Pseudomonadales	c__Gammaproteobacteria	p__Proteobacteria	0	0	0	0	1	0	1	GCF_001854625.1	Kushneria	Halomonadaceae	Oceanospirillales	Gammaproteobacteria	Proteobacteria	Bacteria
29772	Bradyrhizobium sp000239775	g__Bradyrhizobium	f__Xanthobacteraceae	o__Rhizobiales	c__Alphaproteobacteria	p__Proteobacteria	0	0	0	0	0	1	1	GCF_000239775.1	Bradyrhizobium	Bradyrhizobiaceae	Rhizobiales	Alphaproteobacteria	Proteobacteria	Bacteria
3130	Pantoea anthophila	g__Pantoea	f__Enterobacteriaceae	o__Enterobacterales	c__Gammaproteobacteria	p__Proteobacteria	0	0	0	0	4	0	4	GCF_000255315.1,GCF_000969395.1,GCF_001485375.1,GCF_003236725.1	Pantoea	Erwiniaceae	Enterobacterales	Gammaproteobacteria	Proteobacteria	Bacteria
12600	Paenibacillus sp001860525	g__Paenibacillus	f__Paenibacillaceae	o__Paenibacillales	c__Bacilli_A	p__Firmicutes_I	0	0	0	0	1	0	1	GCF_001860525.1	Paenibacillus	Paenibacillaceae	Bacillales	Bacilli	Firmicutes	Bacteria
14575	Pseudomonas sp000349845	g__Pseudomonas	f__Pseudomonadaceae	o__Pseudomonadales	c__Gammaproteobacteria	p__Proteobacteria	0	0	1	0	0	0	1	GCF_000349845.1	Pseudomonas	Pseudomonadaceae	Pseudomonadales	Gammaproteobacteria	Proteobacteria	Bacteria
17817	Frankia sp000177675	g__Frankia	f__Frankiaceae	o__Frankiales	c__Actinobacteria	p__Actinobacteriota	0	0	0	0	1	0	1	GCF_000177675.1	Frankia	Frankiaceae	Frankiales	Actinobacteria	Actinobacteria	Bacteria
8333	Butyrivibrio hungatei_B	g__Butyrivibrio	f__Lachnospiraceae	o__Lachnospirales	c__Clostridia	p__Firmicutes_A	0	0	0	0	0	1	1	GCF_900101605.1	Butyrivibrio	Lachnospiraceae	Clostridiales	Clostridia	Firmicutes	Bacteria
11060	Vibrionimonas magnilacihabitans	g__Vibrionimonas	f__Chitinophagaceae	o__Chitinophagales	c__Bacteroidia	p__Bacteroidota	0	1	0	0	1	0	2	GCF_900106985.1,GCF_002973575.1	Vibrionimonas	Chitinophagaceae	Chitinophagales	Chitinophagia	Bacteroidetes	Bacteria
15242	Shewanella sp000217915	g__Shewanella	f__Shewanellaceae	o__Enterobacterales	c__Gammaproteobacteria	p__Proteobacteria	0	0	0	0	1	0	1	GCF_000217915.1	Shewanella	Shewanellaceae	Alteromonadales	Gammaproteobacteria	Proteobacteria	Bacteria
1558	Pseudomonas_A zhaodongensis	g__Pseudomonas_A	f__Pseudomonadaceae	o__Pseudomonadales	c__Gammaproteobacteria	p__Proteobacteria	0	0	1	1	1	1	4	GCF_001648195.1,GCF_000828755.1,GCF_002836195.1,GCF_000970615.1	Pseudomonas	Pseudomonadaceae	Pseudomonadales	Gammaproteobacteria	Proteobacteria	Bacteria
4744	Legionella_A oakridgensis	g__Legionella_A	f__Legionellaceae	o__Legionellales	c__Gammaproteobacteria	p__Proteobacteria	0	1	0	0	1	2	4	GCF_000512355.1,GCF_000512715.1,GCF_001467925.1,GCF_001648605.1	Legionella	Legionellaceae	Legionellales	Gammaproteobacteria	Proteobacteria	Bacteria
24254	Mitsuaria chitosanitabida	g__Mitsuaria	f__Burkholderiaceae	o__Burkholderiales	c__Gammaproteobacteria	p__Proteobacteria	0	1	0	0	0	0	1	GCF_001598255.1	Mitsuaria		Burkholderiales	Betaproteobacteria	Proteobacteria	Bacteria
29991	Roseateles_A aquatilis	g__Roseateles_A	f__Burkholderiaceae	o__Burkholderiales	c__Gammaproteobacteria	p__Proteobacteria	0	0	0	0	1	0	1	GCF_002205645.1	Roseateles		Burkholderiales	Betaproteobacteria	Proteobacteria	Bacteria
25098	Parabacteroides timonensis	g__Parabacteroides	f__Tannerellaceae	o__Bacteroidales	c__Bacteroidia	p__Bacteroidota	0	0	0	0	0	1	1	GCF_900128505.1	Parabacteroides	Tannerellaceae	Bacteroidales	Bacteroidia	Bacteroidetes	Bacteria
695	Stenotrophomonas geniculata	g__Stenotrophomonas	f__Xanthomonadaceae	o__Xanthomonadales	c__Gammaproteobacteria	p__Proteobacteria	0	0	2	0	9	6	5	GCF_001274655.1,GCF_001274675.1,GCF_000237025.1,GCF_000258575.2,GCF_000788095.1	Stenotrophomonas	Xanthomonadaceae	Xanthomonadales	Gammaproteobacteria	Proteobacteria	Bacteria
15581	Pseudomonas sp002079985	g__Pseudomonas	f__Pseudomonadaceae	o__Pseudomonadales	c__Gammaproteobacteria	p__Proteobacteria	0	0	0	0	1	0	1	GCF_002079985.1	Pseudomonas	Pseudomonadaceae	Pseudomonadales	Gammaproteobacteria	Proteobacteria	Bacteria
6015	Bartonella washoeensis	g__Bartonella	f__Rhizobiaceae	o__Rhizobiales	c__Alphaproteobacteria	p__Proteobacteria	0	1	0	0	0	1	2	GCF_000278135.1,GCF_000278195.1	Bartonella	Bartonellaceae	Rhizobiales	Alphaproteobacteria	Proteobacteria	Bacteria
28881	Marinomonas sp000017285	g__Marinomonas	f__Marinomonadaceae	o__Pseudomonadales	c__Gammaproteobacteria	p__Proteobacteria	0	0	1	0	0	0	1	GCF_000017285.1	Marinomonas	Oceanospirillaceae	Oceanospirillales	Gammaproteobacteria	Proteobacteria	Bacteria
34016	Brevundimonas sp001424025	g__Brevundimonas	f__Caulobacteraceae	o__Caulobacterales	c__Alphaproteobacteria	p__Proteobacteria	0	0	0	0	1	0	1	GCF_001424025.1	Brevundimonas	Caulobacteraceae	Caulobacterales	Alphaproteobacteria	Proteobacteria	Bacteria
22560	Nitrosomonas sp003046215	g__Nitrosomonas	f__Nitrosomonadaceae	o__Burkholderiales	c__Gammaproteobacteria	p__Proteobacteria	0	0	0	0	1	0	1	GCF_003046215.1	Nitrosomonas	Nitrosomonadaceae	Nitrosomonadales	Betaproteobacteria	Proteobacteria	Bacteria
19296	Loktanella atrilutea	g__Loktanella	f__Rhodobacteraceae	o__Rhodobacterales	c__Alphaproteobacteria	p__Proteobacteria	0	1	0	0	0	0	1	GCF_900128995.1	Loktanella	Rhodobacteraceae	Rhodobacterales	Alphaproteobacteria	Proteobacteria	Bacteria
20531	DB6-IX sp000447775	g__DB6-IX	f__Bacteriovoracaceae	o__Bacteriovoracales	c__Bacteriovoracia	p__Bdellovibrionota	0	0	0	0	1	0	1	GCF_000447775.1	Bacteriovorax	Bacteriovoracaceae	Bacteriovoracales	Oligoflexia	Proteobacteria	Bacteria
19566	Enteractinococcus helveticum	g__Enteractinococcus	f__Micrococcaceae	o__Actinomycetales	c__Actinobacteria	p__Actinobacteriota	0	1	0	0	0	0	1	GCF_001657475.1	Enteractinococcus	Micrococcaceae	Micrococcales	Actinobacteria	Actinobacteria	Bacteria
26657	Paenibacillus_T curdlanolyticus	g__Paenibacillus_T	f__Paenibacillaceae	o__Paenibacillales	c__Bacilli_A	p__Firmicutes_I	0	1	0	0	0	0	1	GCF_000179615.1	Paenibacillus	Paenibacillaceae	Bacillales	Bacilli	Firmicutes	Bacteria
29070	Marivita cryptomonadis	g__Marivita	f__Rhodobacteraceae	o__Rhodobacterales	c__Alphaproteobacteria	p__Proteobacteria	0	1	0	0	0	0	1	GCF_002115725.1	Marivita	Rhodobacteraceae	Rhodobacterales	Alphaproteobacteria	Proteobacteria	Bacteria
30850	Aneurinibacillus_A tyrosinisolvens	g__Aneurinibacillus_A	f__Aneurinibacillaceae	o__Aneurinibacillales	c__Bacilli_A	p__Firmicutes_I	0	1	0	0	0	0	1	GCF_001015055.1	Aneurinibacillus	Paenibacillaceae	Bacillales	Bacilli	Firmicutes	Bacteria
15338	Paenibacillus_E sp001429545	g__Paenibacillus_E	f__Paenibacillaceae	o__Paenibacillales	c__Bacilli_A	p__Firmicutes_I	0	0	0	0	0	1	1	GCF_001429545.1	Paenibacillus	Paenibacillaceae	Bacillales	Bacilli	Firmicutes	Bacteria
32306	Helicobacter_F himalayensis	g__Helicobacter_F	f__Helicobacteraceae	o__Campylobacterales	c__Campylobacteria	p__Campylobacterota	0	1	0	0	0	0	1	GCF_001602095.1	Helicobacter	Helicobacteraceae	Campylobacterales	Epsilonproteobacteria	Proteobacteria	Bacteria
14998	Acetobacter nitrogenifigens	g__Acetobacter	f__Acetobacteraceae	o__Acetobacterales	c__Alphaproteobacteria	p__Proteobacteria	0	1	0	0	0	0	1	GCF_000429165.1	Acetobacter	Acetobacteraceae	Rhodospirillales	Alphaproteobacteria	Proteobacteria	Bacteria
26952	GCF1875585 sp001298715	g__GCF1875585	f__Thioglobaceae	o__Thiomicrospirales	c__Gammaproteobacteria	p__Proteobacteria	0	1	0	0	0	0	1	GCF_001298715.1				Gammaproteobacteria	Proteobacteria	Bacteria
29436	TPBH4 sp001280505	g__TPBH4	f__Flavobacteriaceae	o__Flavobacteriales	c__Bacteroidia	p__Bacteroidota	0	0	0	0	1	0	1	GCF_001280505.1	Mangrovimonas	Flavobacteriaceae	Flavobacteriales	Flavobacteriia	Bacteroidetes	Bacteria
20010	Halalkalibacillus halophilus	g__Halalkalibacillus	f__Alkalibacillaceae	o__Bacillales	c__Bacilli	p__Firmicutes	0	1	0	0	0	0	1	GCF_000423105.1	Halalkalibacillus	Bacillaceae	Bacillales	Bacilli	Firmicutes	Bacteria
13927	GCF-000702305 sp000702305	g__GCF-000702305	f__Xanthobacteraceae	o__Rhizobiales	c__Alphaproteobacteria	p__Proteobacteria	0	0	0	0	0	1	1	GCF_000702305.1	Bosea	Bradyrhizobiaceae	Rhizobiales	Alphaproteobacteria	Proteobacteria	Bacteria
20559	Thauera terpenica	g__Thauera	f__Rhodocyclaceae	o__Burkholderiales	c__Gammaproteobacteria	p__Proteobacteria	0	1	0	0	0	0	1	GCF_000443165.1	Thauera	Zoogloeaceae	Rhodocyclales	Betaproteobacteria	Proteobacteria	Bacteria
1530	Aestuariibacter_A aggregatus	g__Aestuariibacter_A	f__Alteromonadaceae	o__Enterobacterales	c__Gammaproteobacteria	p__Proteobacteria	0	1	0	0	0	0	1	GCF_900129565.1	Aestuariibacter	Alteromonadaceae	Alteromonadales	Gammaproteobacteria	Proteobacteria	Bacteria
33662	UBA6715 sp003143535	g__UBA6715	f__Spirosomaceae	o__Cytophagales	c__Bacteroidia	p__Bacteroidota	0	0	1	0	0	0	1	GCF_003143535.1	Pseudarcicella	Cytophagaceae	Cytophagales	Cytophagia	Bacteroidetes	Bacteria
26978	Chryseobacterium indologenes_F	g__Chryseobacterium	f__Weeksellaceae	o__Flavobacteriales	c__Bacteroidia	p__Bacteroidota	0	1	0	0	0	0	1	GCF_002025665.1	Chryseobacterium	Flavobacteriaceae	Flavobacteriales	Flavobacteriia	Bacteroidetes	Bacteria
18838	Micromonospora humi	g__Micromonospora	f__Micromonosporaceae	o__Mycobacteriales	c__Actinobacteria	p__Actinobacteriota	0	0	0	0	0	1	1	GCF_900090105.1	Micromonospora	Micromonosporaceae	Micromonosporales	Actinobacteria	Actinobacteria	Bacteria
8966	Chryseobacterium indologenes_B	g__Chryseobacterium	f__Weeksellaceae	o__Flavobacteriales	c__Bacteroidia	p__Bacteroidota	0	0	0	0	1	0	1	GCF_001013295.1	Chryseobacterium	Flavobacteriaceae	Flavobacteriales	Flavobacteriia	Bacteroidetes	Bacteria
12995	Photorhabdus australis	g__Photorhabdus	f__Enterobacteriaceae	o__Enterobacterales	c__Gammaproteobacteria	p__Proteobacteria	0	0	0	0	0	2	2	GCF_000711895.1,GCF_001696805.1	Photorhabdus	Morganellaceae	Enterobacterales	Gammaproteobacteria	Proteobacteria	Bacteria
14473	Pelagibacterium luteolum	g__Pelagibacterium	f__Devosiaceae	o__Rhizobiales	c__Alphaproteobacteria	p__Proteobacteria	0	1	0	0	0	0	1	GCF_900100665.1	Pelagibacterium	Hyphomicrobiaceae	Rhizobiales	Alphaproteobacteria	Proteobacteria	Bacteria
16184	Pseudogulbenkiania sp000527175	g__Pseudogulbenkiania	f__Chromobacteriaceae	o__Burkholderiales	c__Gammaproteobacteria	p__Proteobacteria	0	0	0	0	1	0	1	GCF_000527175.1	Pseudogulbenkiania	Chromobacteriaceae	Neisseriales	Betaproteobacteria	Proteobacteria	Bacteria
5425	Caballeronia zhejiangensis	g__Caballeronia	f__Burkholderiaceae	o__Burkholderiales	c__Gammaproteobacteria	p__Proteobacteria	0	1	0	0	2	0	3	GCF_000698575.1,GCF_000256585.3,GCF_000773055.1	Burkholderia	Burkholderiaceae	Burkholderiales	Betaproteobacteria	Proteobacteria	Bacteria
26452	Bradyrhizobium sp002068095	g__Bradyrhizobium	f__Xanthobacteraceae	o__Rhizobiales	c__Alphaproteobacteria	p__Proteobacteria	0	0	0	0	0	1	1	GCF_002068095.1	Bradyrhizobium	Bradyrhizobiaceae	Rhizobiales	Alphaproteobacteria	Proteobacteria	Bacteria
22742	Ohtaekwangia koreensis	g__Ohtaekwangia	f__Cyclobacteriaceae	o__Cytophagales	c__Bacteroidia	p__Bacteroidota	0	1	0	0	0	0	1	GCF_900167975.1	Ohtaekwangia	Cytophagaceae	Cytophagales	Cytophagia	Bacteroidetes	Bacteria
14744	Acetivibrio_A ethanolgignens	g__Acetivibrio_A	f__Lachnospiraceae	o__Lachnospirales	c__Clostridia	p__Firmicutes_A	0	1	0	0	0	0	1	GCF_001461035.1	Acetivibrio	Ruminococcaceae	Clostridiales	Clostridia	Firmicutes	Bacteria
10049	Streptomyces decoyicus	g__Streptomyces	f__Streptomycetaceae	o__Streptomycetales	c__Actinobacteria	p__Actinobacteriota	0	0	0	0	2	0	2	GCF_000719605.1,GCF_001270575.1	Streptomyces	Streptomycetaceae	Streptomycetales	Actinobacteria	Actinobacteria	Bacteria
29692	Christensenella sp001678845	g__Christensenella	f__Christensenellaceae	o__Christensenellales	c__Clostridia	p__Firmicutes_A	0	0	0	0	0	1	1	GCF_001678845.1	Christensenella	Christensenellaceae	Clostridiales	Clostridia	Firmicutes	Bacteria
33902	Sagittula stellata	g__Sagittula	f__Rhodobacteraceae	o__Rhodobacterales	c__Alphaproteobacteria	p__Proteobacteria	0	1	0	0	0	0	1	GCF_000169415.1	Sagittula	Rhodobacteraceae	Rhodobacterales	Alphaproteobacteria	Proteobacteria	Bacteria
33967	Paraferrimonas sedimenticola	g__Paraferrimonas	f__Shewanellaceae	o__Enterobacterales	c__Gammaproteobacteria	p__Proteobacteria	0	0	0	0	1	0	1	GCF_002282855.1	Paraferrimonas	Ferrimonadaceae	Alteromonadales	Gammaproteobacteria	Proteobacteria	Bacteria
16414	Sphningosinicella sp003129465	g__Sphningosinicella	f__Sphingomonadaceae	o__Sphingomonadales	c__Alphaproteobacteria	p__Proteobacteria	0	0	0	0	1	0	1	GCF_003129465.1	Sphingosinicella	Sphingomonadaceae	Sphingomonadales	Alphaproteobacteria	Proteobacteria	Bacteria
23737	Sporocytophaga myxococcoides_A	g__Sporocytophaga	f__Cytophagaceae	o__Cytophagales	c__Bacteroidia	p__Bacteroidota	0	0	0	0	1	0	1	GCF_000775915.1	Sporocytophaga	Cytophagaceae	Cytophagales	Cytophagia	Bacteroidetes	Bacteria
25951	Chryseobacterium sp002216065	g__Chryseobacterium	f__Weeksellaceae	o__Flavobacteriales	c__Bacteroidia	p__Bacteroidota	0	0	1	0	0	0	1	GCF_002216065.1	Chryseobacterium	Flavobacteriaceae	Flavobacteriales	Flavobacteriia	Bacteroidetes	Bacteria
12512	Methylomonas koyamae_A	g__Methylomonas	f__Methylomonadaceae	o__Methylococcales	c__Gammaproteobacteria	p__Proteobacteria	0	1	0	0	0	1	2	GCF_001644025.1,GCF_001856095.1	Methylomonas	Methylococcaceae	Methylococcales	Gammaproteobacteria	Proteobacteria	Bacteria
15871	Leptospira sp002811925	g__Leptospira	f__Leptospiraceae	o__Leptospirales	c__Leptospirae	p__Spirochaetota	0	0	0	0	1	0	1	GCF_002811925.1	Leptospira	Leptospiraceae	Leptospirales	Spirochaetia	Spirochaetes	Bacteria
254	Burkholderia stagnalis	g__Burkholderia	f__Burkholderiaceae	o__Burkholderiales	c__Gammaproteobacteria	p__Proteobacteria	0	0	1	0	65	0	5	GCF_001718955.1,GCF_000297475.1,GCF_001523185.1,GCF_001523845.1,GCF_001526815.1	Burkholderia	Burkholderiaceae	Burkholderiales	Betaproteobacteria	Proteobacteria	Bacteria
33892	Vibrio neptunius	g__Vibrio	f__Vibrionaceae	o__Enterobacterales	c__Gammaproteobacteria	p__Proteobacteria	0	0	0	0	1	0	1	GCF_000967495.1	Vibrio	Vibrionaceae	Vibrionales	Gammaproteobacteria	Proteobacteria	Bacteria
18974	Nonomuraea sp003236395	g__Nonomuraea	f__Streptosporangiaceae	o__Streptosporangiales	c__Actinobacteria	p__Actinobacteriota	0	0	0	0	1	0	1	GCF_003236395.1	Nonomuraea	Streptosporangiaceae	Streptosporangiales	Actinobacteria	Actinobacteria	Bacteria
33736	Hippea maritima	g__Hippea	f__Hippeaceae	o__Desulfurellales	c__Desulfurellia	p__Campylobacterota	0	1	0	0	0	0	1	GCF_000194135.1	Hippea	Desulfurellaceae	Desulfurellales	Deltaproteobacteria	Proteobacteria	Bacteria
30582	Halomonas halocynthiae	g__Halomonas	f__Halomonadaceae	o__Pseudomonadales	c__Gammaproteobacteria	p__Proteobacteria	0	1	0	0	0	0	1	GCF_000425725.1	Halomonas	Halomonadaceae	Oceanospirillales	Gammaproteobacteria	Proteobacteria	Bacteria
33274	Geodermatophilus sabuli	g__Geodermatophilus	f__Geodermatophilaceae	o__Mycobacteriales	c__Actinobacteria	p__Actinobacteriota	0	0	0	0	0	1	1	GCF_900215145.1	Geodermatophilus	Geodermatophilaceae	Geodermatophilales	Actinobacteria	Actinobacteria	Bacteria
30286	Mucilaginibacter gotjawali	g__Mucilaginibacter	f__Sphingobacteriaceae	o__Sphingobacteriales	c__Bacteroidia	p__Bacteroidota	0	0	1	0	0	0	1	GCF_002355435.1	Mucilaginibacter	Sphingobacteriaceae	Sphingobacteriales	Sphingobacteriia	Bacteroidetes	Bacteria
31261	Marinobacter sp002407605	g__Marinobacter	f__Oleiphilaceae	o__Pseudomonadales	c__Gammaproteobacteria	p__Proteobacteria	0	0	0	0	1	0	1	GCF_002407605.1	Marinobacter	Alteromonadaceae	Alteromonadales	Gammaproteobacteria	Proteobacteria	Bacteria
1527	Stenotrophomonas pavanii	g__Stenotrophomonas	f__Xanthomonadaceae	o__Xanthomonadales	c__Gammaproteobacteria	p__Proteobacteria	0	0	0	0	6	2	5	GCF_001275095.1,GCF_001276185.1,GCF_001431565.1,GCF_001651505.1,GCF_002205885.1	Stenotrophomonas	Xanthomonadaceae	Xanthomonadales	Gammaproteobacteria	Proteobacteria	Bacteria
23005	Pedococcus cremeus	g__Pedococcus	f__Dermatophilaceae	o__Actinomycetales	c__Actinobacteria	p__Actinobacteriota	0	1	0	0	0	0	1	GCF_900111375.1	Phycicoccus	Intrasporangiaceae	Micrococcales	Actinobacteria	Actinobacteria	Bacteria
11919	Mycolicibacterium vanbaalenii	g__Mycolicibacterium	f__Mycobacteriaceae	o__Mycobacteriales	c__Actinobacteria	p__Actinobacteriota	0	1	0	0	0	1	2	GCF_000015305.1,GCF_000612725.1	Mycolicibacterium	Mycobacteriaceae	Corynebacteriales	Actinobacteria	Actinobacteria	Bacteria
4051	Vibrio scophthalmi	g__Vibrio	f__Vibrionaceae	o__Enterobacterales	c__Gammaproteobacteria	p__Proteobacteria	0	1	1	0	3	0	5	GCF_001685465.1,GCF_001687805.1,GCF_000222565.1,GCF_000222585.1,GCF_001723385.1	Vibrio	Vibrionaceae	Vibrionales	Gammaproteobacteria	Proteobacteria	Bacteria
11263	Chlorobium ferrooxidans	g__Chlorobium	f__Chlorobiaceae	o__Chlorobiales	c__Chlorobia	p__Bacteroidota	0	1	0	0	1	0	2	GCF_000168715.1,GCF_001975465.1	Chlorobium	Chlorobiaceae	Chlorobiales	Chlorobia	Chlorobi	Bacteria
17018	Bacillus_AY halosaccharovorans	g__Bacillus_AY	f__Bacillaceae	o__Bacillales	c__Bacilli	p__Firmicutes	0	1	0	0	0	0	1	GCF_002019635.1	Bacillus	Bacillaceae	Bacillales	Bacilli	Firmicutes	Bacteria
25866	Tropicimonas isoalkanivorans	g__Tropicimonas	f__Rhodobacteraceae	o__Rhodobacterales	c__Alphaproteobacteria	p__Proteobacteria	0	1	0	0	0	0	1	GCF_900112335.1	Tropicimonas	Rhodobacteraceae	Rhodobacterales	Alphaproteobacteria	Proteobacteria	Bacteria
32271	Curtobacterium sp001422205	g__Curtobacterium	f__Microbacteriaceae	o__Actinomycetales	c__Actinobacteria	p__Actinobacteriota	0	0	0	0	1	0	1	GCF_001422205.1	Curtobacterium	Microbacteriaceae	Micrococcales	Actinobacteria	Actinobacteria	Bacteria
18170	Salinibacterium sp000153145	g__Salinibacterium	f__Microbacteriaceae	o__Actinomycetales	c__Actinobacteria	p__Actinobacteriota	0	1	0	0	0	0	1	GCF_000153145.1				Actinobacteria	Actinobacteria	Bacteria
11613	Moraxella cuniculi	g__Moraxella	f__Moraxellaceae	o__Pseudomonadales	c__Gammaproteobacteria	p__Proteobacteria	0	1	0	0	0	1	2	GCF_900156515.1,GCF_002015175.1	Moraxella	Moraxellaceae	Pseudomonadales	Gammaproteobacteria	Proteobacteria	Bacteria
15777	Eikenella sp001648475	g__Eikenella	f__Neisseriaceae	o__Burkholderiales	c__Gammaproteobacteria	p__Proteobacteria	0	0	0	0	1	0	1	GCF_001648475.1	Eikenella	Neisseriaceae	Neisseriales	Betaproteobacteria	Proteobacteria	Bacteria
30451	Paenibacillus xylanexedens	g__Paenibacillus	f__Paenibacillaceae	o__Paenibacillales	c__Bacilli_A	p__Firmicutes_I	0	0	1	0	0	0	1	GCF_001908275.1	Paenibacillus	Paenibacillaceae	Bacillales	Bacilli	Firmicutes	Bacteria
15088	Variovorax sp900090195	g__Variovorax	f__Burkholderiaceae	o__Burkholderiales	c__Gammaproteobacteria	p__Proteobacteria	0	0	0	1	0	0	1	GCF_900090195.1	Variovorax	Comamonadaceae	Burkholderiales	Betaproteobacteria	Proteobacteria	Bacteria
7293	Pauljensenia sp000308055	g__Pauljensenia	f__Actinomycetaceae	o__Actinomycetales	c__Actinobacteria	p__Actinobacteriota	0	0	0	0	1	1	2	GCF_000308055.1,GCF_000318335.2	Actinomyces	Actinomycetaceae	Actinomycetales	Actinobacteria	Actinobacteria	Bacteria
28236	Novosphingobium sp003208375	g__Novosphingobium	f__Sphingomonadaceae	o__Sphingomonadales	c__Alphaproteobacteria	p__Proteobacteria	0	0	0	0	0	1	1	GCF_003208375.1	Novosphingobium	Sphingomonadaceae	Sphingomonadales	Alphaproteobacteria	Proteobacteria	Bacteria
1506	Pectobacterium atrosepticum	g__Pectobacterium	f__Enterobacteriaceae	o__Enterobacterales	c__Gammaproteobacteria	p__Proteobacteria	0	0	4	0	5	1	5	GCF_000011605.1,GCF_000696465.1,GCF_000740965.1,GCF_002804265.1,GCF_000749905.1	Pectobacterium	Pectobacteriaceae	Enterobacterales	Gammaproteobacteria	Proteobacteria	Bacteria
5748	Haemophilus_D sp001679485	g__Haemophilus_D	f__Pasteurellaceae	o__Enterobacterales	c__Gammaproteobacteria	p__Proteobacteria	0	0	0	0	2	1	3	GCF_001279145.1,GCF_003252775.1,GCF_001679485.1	Haemophilus	Pasteurellaceae	Pasteurellales	Gammaproteobacteria	Proteobacteria	Bacteria
15016	Streptomyces sp002920575	g__Streptomyces	f__Streptomycetaceae	o__Streptomycetales	c__Actinobacteria	p__Actinobacteriota	0	0	0	0	1	0	1	GCF_002920575.1	Streptomyces	Streptomycetaceae	Streptomycetales	Actinobacteria	Actinobacteria	Bacteria
32267	Mucilaginibacter sp900142915	g__Mucilaginibacter	f__Sphingobacteriaceae	o__Sphingobacteriales	c__Bacteroidia	p__Bacteroidota	0	0	0	0	0	1	1	GCF_900142915.1	Mucilaginibacter	Sphingobacteriaceae	Sphingobacteriales	Sphingobacteriia	Bacteroidetes	Bacteria
6609	Lactobacillus helsingborgensis	g__Lactobacillus	f__Lactobacillaceae	o__Lactobacillales	c__Bacilli	p__Firmicutes	0	0	2	0	0	1	3	GCF_000761135.1,GCF_003173695.1,GCF_000970855.1	Lactobacillus	Lactobacillaceae	Lactobacillales	Bacilli	Firmicutes	Bacteria
23263	Borrelia hispanica	g__Borrelia	f__Borreliaceae	o__Borreliales	c__Spirochaetia	p__Spirochaetota	0	1	0	0	0	0	1	GCF_000500065.1	Borrelia	Borreliaceae	Spirochaetales	Spirochaetia	Spirochaetes	Bacteria
10432	Tepidanaerobacter acetatoxydans	g__Tepidanaerobacter	f__Tepidanaerobacteraceae	o__Thermovenabulales	c__Thermovenabulia	p__Firmicutes_A	0	1	1	0	0	0	2	GCF_000328765.2,GCF_000213235.1	Tepidanaerobacter	Thermoanaerobacteraceae	Thermoanaerobacterales	Clostridia	Firmicutes	Bacteria
25636	Blastococcus saxobsidens	g__Blastococcus	f__Geodermatophilaceae	o__Mycobacteriales	c__Actinobacteria	p__Actinobacteriota	0	0	0	0	1	0	1	GCF_002938435.1	Blastococcus	Geodermatophilaceae	Geodermatophilales	Actinobacteria	Actinobacteria	Bacteria
31924	Microbacterium sp000333395	g__Microbacterium	f__Microbacteriaceae	o__Actinomycetales	c__Actinobacteria	p__Actinobacteriota	0	0	0	0	1	0	1	GCF_000333395.1	Microbacterium	Microbacteriaceae	Micrococcales	Actinobacteria	Actinobacteria	Bacteria
30965	Cellulomonas sp900114185	g__Cellulomonas	f__Cellulomonadaceae	o__Actinomycetales	c__Actinobacteria	p__Actinobacteriota	0	0	0	0	0	1	1	GCF_900114185.1	Cellulomonas	Cellulomonadaceae	Micrococcales	Actinobacteria	Actinobacteria	Bacteria
21995	Paenibacillus_Q ihumii	g__Paenibacillus_Q	f__Paenibacillaceae	o__Paenibacillales	c__Bacilli_A	p__Firmicutes_I	0	1	0	0	0	0	1	GCF_001403875.1	Paenibacillus	Paenibacillaceae	Bacillales	Bacilli	Firmicutes	Bacteria
27740	Arthrobacter_A psychrochitiniphilus	g__Arthrobacter_A	f__Micrococcaceae	o__Actinomycetales	c__Actinobacteria	p__Actinobacteriota	0	0	0	0	0	1	1	GCF_003185915.1	Arthrobacter	Micrococcaceae	Micrococcales	Actinobacteria	Actinobacteria	Bacteria
3741	Haemophilus_A parahaemolyticus	g__Haemophilus_A	f__Pasteurellaceae	o__Enterobacterales	c__Gammaproteobacteria	p__Proteobacteria	0	0	0	0	4	1	5	GCF_000262265.1,GCF_000826045.1,GCF_003252925.1,GCF_003253075.1,GCF_002015035.1	Haemophilus	Pasteurellaceae	Pasteurellales	Gammaproteobacteria	Proteobacteria	Bacteria
1691	Vibrio mediterranei	g__Vibrio	f__Vibrionaceae	o__Enterobacterales	c__Gammaproteobacteria	p__Proteobacteria	0	1	1	0	6	1	5	GCF_001591125.1,GCF_002214345.1,GCF_000181535.1,GCF_000695725.1,GCF_002358135.1	Vibrio	Vibrionaceae	Vibrionales	Gammaproteobacteria	Proteobacteria	Bacteria
10019	Lactobacillus pasteurii	g__Lactobacillus	f__Lactobacillaceae	o__Lactobacillales	c__Bacilli	p__Firmicutes	0	1	0	0	1	0	2	GCF_000297025.1,GCF_001433915.1	Lactobacillus	Lactobacillaceae	Lactobacillales	Bacilli	Firmicutes	Bacteria
28377	Kitasatospora sp001905465	g__Kitasatospora	f__Streptomycetaceae	o__Streptomycetales	c__Actinobacteria	p__Actinobacteriota	0	0	0	0	0	1	1	GCF_001905465.1	Kitasatospora	Streptomycetaceae	Streptomycetales	Actinobacteria	Actinobacteria	Bacteria
21013	Mycoplasmopsis_A glycophila	g__Mycoplasmopsis_A	f__Metamycoplasmataceae	o__Mycoplasmatales	c__Bacilli	p__Firmicutes	0	1	0	0	0	0	1	GCF_000687855.1	Mycoplasma	Mycoplasmataceae	Mycoplasmatales	Mollicutes	Tenericutes	Bacteria
14615	Kibdelosporangium sp001984155	g__Kibdelosporangium	f__Pseudonocardiaceae	o__Mycobacteriales	c__Actinobacteria	p__Actinobacteriota	0	0	0	0	1	0	1	GCF_001984155.1	Actinosynnema	Pseudonocardiaceae	Pseudonocardiales	Actinobacteria	Actinobacteria	Bacteria
14371	Streptomyces sp001428885	g__Streptomyces	f__Streptomycetaceae	o__Streptomycetales	c__Actinobacteria	p__Actinobacteriota	0	0	0	0	0	1	1	GCF_001428885.1	Streptomyces	Streptomycetaceae	Streptomycetales	Actinobacteria	Actinobacteria	Bacteria
2654	Cobetia amphilecti	g__Cobetia	f__Halomonadaceae	o__Pseudomonadales	c__Gammaproteobacteria	p__Proteobacteria	0	0	1	0	2	0	3	GCF_003032495.1,GCF_000754225.1,GCF_001306765.1	Cobetia	Halomonadaceae	Oceanospirillales	Gammaproteobacteria	Proteobacteria	Bacteria
19177	Bacillus_AF panaciterrae	g__Bacillus_AF	f__Bacillaceae_G	o__Bacillales	c__Bacilli	p__Firmicutes	0	1	0	0	0	0	1	GCF_000430785.1	Bacillus	Bacillaceae	Bacillales	Bacilli	Firmicutes	Bacteria
6907	Corynebacterium argentoratense	g__Corynebacterium	f__Mycobacteriaceae	o__Mycobacteriales	c__Actinobacteria	p__Actinobacteriota	0	1	0	0	2	0	3	GCF_000590555.1,GCF_000971865.1,GCF_000971875.1	Corynebacterium	Corynebacteriaceae	Corynebacteriales	Actinobacteria	Actinobacteria	Bacteria
1195	Yersinia massiliensis	g__Yersinia	f__Enterobacteriaceae	o__Enterobacterales	c__Gammaproteobacteria	p__Proteobacteria	0	0	2	0	3	8	5	GCF_002591095.1,GCF_003048255.1,GCF_001244565.1,GCF_002192925.1,GCF_002738425.1	Yersinia	Yersiniaceae	Enterobacterales	Gammaproteobacteria	Proteobacteria	Bacteria
9690	Oceanicaulis sp000744995	g__Oceanicaulis	f__Maricaulaceae	o__Caulobacterales	c__Alphaproteobacteria	p__Proteobacteria	0	0	0	0	1	0	1	GCF_000744995.1	Oceanicaulis	Hyphomonadaceae	Rhodobacterales	Alphaproteobacteria	Proteobacteria	Bacteria
12436	Lactobacillus_G oryzae	g__Lactobacillus_G	f__Lactobacillaceae	o__Lactobacillales	c__Bacilli	p__Firmicutes	0	1	0	0	0	0	1	GCF_000740055.1	Lactobacillus	Lactobacillaceae	Lactobacillales	Bacilli	Firmicutes	Bacteria
32602	Prevotella sp000163055	g__Prevotella	f__Bacteroidaceae	o__Bacteroidales	c__Bacteroidia	p__Bacteroidota	0	0	1	0	0	0	1	GCF_000163055.2	Prevotella	Prevotellaceae	Bacteroidales	Bacteroidia	Bacteroidetes	Bacteria
32502	Dysgonomonas sp001261715	g__Dysgonomonas	f__Dysgonomonadaceae	o__Bacteroidales	c__Bacteroidia	p__Bacteroidota	0	0	0	0	0	1	1	GCF_001261715.1	Dysgonomonas	Dysgonamonadaceae	Bacteroidales	Bacteroidia	Bacteroidetes	Bacteria
6062	Helicobacter_A rappini	g__Helicobacter_A	f__Helicobacteraceae	o__Campylobacterales	c__Campylobacteria	p__Campylobacterota	0	0	0	0	0	3	3	GCF_000158435.2,GCF_900198355.1,GCF_900198625.1	Helicobacter	Helicobacteraceae	Campylobacterales	Epsilonproteobacteria	Proteobacteria	Bacteria
30462	Leucobacter chromiiresistens_A	g__Leucobacter	f__Microbacteriaceae	o__Actinomycetales	c__Actinobacteria	p__Actinobacteriota	0	0	0	0	1	0	1	GCF_001477055.1	Leucobacter	Microbacteriaceae	Micrococcales	Actinobacteria	Actinobacteria	Bacteria
17630	Streptomyces humi	g__Streptomyces	f__Streptomycetaceae	o__Streptomycetales	c__Actinobacteria	p__Actinobacteriota	0	0	0	0	1	0	1	GCF_001005085.2	Streptomyces	Streptomycetaceae	Streptomycetales	Actinobacteria	Actinobacteria	Bacteria
7473	Rhizobium sp002531955	g__Rhizobium	f__Rhizobiaceae	o__Rhizobiales	c__Alphaproteobacteria	p__Proteobacteria	0	0	0	0	3	0	3	GCF_002531775.1,GCF_002531805.1,GCF_002531955.1	Rhizobium	Rhizobiaceae	Rhizobiales	Alphaproteobacteria	Proteobacteria	Bacteria
32150	Arsenophonus_A lipoptenae	g__Arsenophonus_A	f__Enterobacteriaceae	o__Enterobacterales	c__Gammaproteobacteria	p__Proteobacteria	0	1	0	0	0	0	1	GCF_001534665.1	Arsenophonus	Morganellaceae	Enterobacterales	Gammaproteobacteria	Proteobacteria	Bacteria
28372	Conexibacter_A sp000688095	g__Conexibacter_A	f__Solirubrobacteraceae	o__Solirubrobacterales	c__Thermoleophilia	p__Actinobacteriota	0	0	0	0	0	1	1	GCF_000688095.1			Solirubrobacterales	Thermoleophilia	Actinobacteria	Bacteria
33180	Corynebacterium lactis	g__Corynebacterium	f__Mycobacteriaceae	o__Mycobacteriales	c__Actinobacteria	p__Actinobacteriota	0	1	0	0	0	0	1	GCF_001274895.1	Corynebacterium	Corynebacteriaceae	Corynebacteriales	Actinobacteria	Actinobacteria	Bacteria
26962	KH17 sp900199505	g__KH17	f__Actinomycetaceae	o__Actinomycetales	c__Actinobacteria	p__Actinobacteriota	0	0	0	0	1	0	1	GCF_900199505.1		Ruaniaceae	Micrococcales	Actinobacteria	Actinobacteria	Bacteria
5558	Rubneribacter badeniensis	g__Rubneribacter	f__Eggerthellaceae	o__Coriobacteriales	c__Coriobacteriia	p__Actinobacteriota	0	0	0	0	3	0	3	GCF_002159935.1,GCF_002899695.1,GCF_900044025.1	Gordonibacter	Eggerthellaceae	Eggerthellales	Coriobacteriia	Actinobacteria	Bacteria
6949	Saccharomonospora viridis	g__Saccharomonospora	f__Pseudonocardiaceae	o__Mycobacteriales	c__Actinobacteria	p__Actinobacteriota	0	1	0	0	1	1	3	GCF_000023865.1,GCF_000787535.1,GCF_900115515.1	Saccharomonospora	Pseudonocardiaceae	Pseudonocardiales	Actinobacteria	Actinobacteria	Bacteria
13265	Haemophilus_D parainfluenzae_J	g__Haemophilus_D	f__Pasteurellaceae	o__Enterobacterales	c__Gammaproteobacteria	p__Proteobacteria	0	0	0	0	0	1	1	GCF_001053035.1	Haemophilus	Pasteurellaceae	Pasteurellales	Gammaproteobacteria	Proteobacteria	Bacteria
17489	Pseudomonas_K guangdongensis	g__Pseudomonas_K	f__Pseudomonadaceae	o__Pseudomonadales	c__Gammaproteobacteria	p__Proteobacteria	0	1	0	0	0	0	1	GCF_900105885.1	Pseudomonas	Pseudomonadaceae	Pseudomonadales	Gammaproteobacteria	Proteobacteria	Bacteria
30656	Brachyspira alvinipulli	g__Brachyspira	f__Brachyspiraceae	o__Brachyspirales	c__Brachyspirae	p__Spirochaetota	0	1	0	0	0	0	1	GCF_000518245.1	Brachyspira	Brachyspiraceae	Brachyspirales	Spirochaetia	Spirochaetes	Bacteria
26692	Eubacterium_Q ruminantium_A	g__Eubacterium_Q	f__Lachnospiraceae	o__Lachnospirales	c__Clostridia	p__Firmicutes_A	0	0	0	0	0	1	1	GCF_900108205.1	Eubacterium	Eubacteriaceae	Clostridiales	Clostridia	Firmicutes	Bacteria
24147	Paracoccus sp002287065	g__Paracoccus	f__Rhodobacteraceae	o__Rhodobacterales	c__Alphaproteobacteria	p__Proteobacteria	0	0	0	0	1	0	1	GCF_002287065.1	Paracoccus	Rhodobacteraceae	Rhodobacterales	Alphaproteobacteria	Proteobacteria	Bacteria
7040	Pseudoalteromonas sp001401805	g__Pseudoalteromonas	f__Alteromonadaceae	o__Enterobacterales	c__Gammaproteobacteria	p__Proteobacteria	0	0	0	0	3	0	3	GCF_001401805.1,GCF_001401855.1,GCF_001401875.1	Pseudoalteromonas	Pseudoalteromonadaceae	Alteromonadales	Gammaproteobacteria	Proteobacteria	Bacteria
10212	Microbacterium azadirachtae_A	g__Microbacterium	f__Microbacteriaceae	o__Actinomycetales	c__Actinobacteria	p__Actinobacteriota	0	1	0	0	1	0	2	GCF_000956505.1,GCF_002979495.1	Microbacterium	Microbacteriaceae	Micrococcales	Actinobacteria	Actinobacteria	Bacteria
5849	Chryseobacterium mucoviscidosis	g__Chryseobacterium	f__Weeksellaceae	o__Flavobacteriales	c__Bacteroidia	p__Bacteroidota	0	0	0	0	1	0	1	GCF_002177115.1	Chryseobacterium	Flavobacteriaceae	Flavobacteriales	Flavobacteriia	Bacteroidetes	Bacteria
6086	Desulfovibrio fairfieldensis	g__Desulfovibrio	f__Desulfovibrionaceae	o__Desulfovibrionales	c__Desulfovibrionia	p__Desulfobacterota_A	0	1	0	0	1	1	3	GCF_001553605.1,GCF_000145315.2,GCF_000224635.1	Desulfovibrio	Desulfovibrionaceae	Desulfovibrionales	Deltaproteobacteria	Proteobacteria	Bacteria
26277	Knoellia subterranea	g__Knoellia	f__Dermatophilaceae	o__Actinomycetales	c__Actinobacteria	p__Actinobacteriota	0	1	0	0	0	0	1	GCF_000768685.1	Knoellia	Intrasporangiaceae	Micrococcales	Actinobacteria	Actinobacteria	Bacteria
10926	Rhodoferax ferrireducens	g__Rhodoferax	f__Burkholderiaceae	o__Burkholderiales	c__Gammaproteobacteria	p__Proteobacteria	0	1	0	0	0	0	1	GCF_000013605.1	Rhodoferax	Comamonadaceae	Burkholderiales	Betaproteobacteria	Proteobacteria	Bacteria
29179	Bacillus_BA sp000504165	g__Bacillus_BA	f__Bacillaceae_H	o__Bacillales	c__Bacilli	p__Firmicutes	0	0	0	0	0	1	1	GCF_000504165.1	Bacillus	Bacillaceae	Bacillales	Bacilli	Firmicutes	Bacteria
27020	Fictibacillus_A gelatini	g__Fictibacillus_A	f__Fictibacillaceae	o__Bacillales	c__Bacilli	p__Firmicutes	0	1	0	0	0	0	1	GCF_000430745.1	Fictibacillus	Bacillaceae	Bacillales	Bacilli	Firmicutes	Bacteria
31605	Ruminococcus_D albus_D	g__Ruminococcus_D	f__Ruminococcaceae	o__Oscillospirales	c__Clostridia	p__Firmicutes_A	0	0	0	0	0	1	1	GCF_900112155.1	Ruminococcus	Ruminococcaceae	Clostridiales	Clostridia	Firmicutes	Bacteria
20987	Nocardia arthritidis	g__Nocardia	f__Mycobacteriaceae	o__Mycobacteriales	c__Actinobacteria	p__Actinobacteriota	0	1	0	0	0	0	1	GCF_001612765.1	Nocardia	Nocardiaceae	Corynebacteriales	Actinobacteria	Actinobacteria	Bacteria
23945	Bacillus_AL fastidiosus	g__Bacillus_AL	f__Bacillaceae	o__Bacillales	c__Bacilli	p__Firmicutes	0	1	0	0	0	0	1	GCF_001591625.1	Bacillus	Bacillaceae	Bacillales	Bacilli	Firmicutes	Bacteria
34036	F0540 sp000466585	g__F0540	f__Clostridiaceae	o__Clostridiales	c__Clostridia	p__Firmicutes_A	0	0	0	0	0	1	1	GCF_000466585.1			Clostridiales	Clostridia	Firmicutes	Bacteria
28622	Acinetobacter junii_A	g__Acinetobacter	f__Moraxellaceae	o__Pseudomonadales	c__Gammaproteobacteria	p__Proteobacteria	0	0	0	0	1	0	1	GCF_002795165.1	Acinetobacter	Moraxellaceae	Pseudomonadales	Gammaproteobacteria	Proteobacteria	Bacteria
3256	Lawsonia intracellularis	g__Lawsonia	f__Desulfovibrionaceae	o__Desulfovibrionales	c__Desulfovibrionia	p__Desulfobacterota_A	0	1	1	0	1	0	3	GCF_000055945.1,GCF_000331715.1,GCF_001975945.1	Lawsonia	Desulfovibrionaceae	Desulfovibrionales	Deltaproteobacteria	Proteobacteria	Bacteria
11803	Paenarthrobacter nitroguajacolicus	g__Paenarthrobacter	f__Micrococcaceae	o__Actinomycetales	c__Actinobacteria	p__Actinobacteriota	0	0	0	0	0	1	1	GCF_001375615.1	Arthrobacter	Micrococcaceae	Micrococcales	Actinobacteria	Actinobacteria	Bacteria
24618	Zobellia uliginosa	g__Zobellia	f__Flavobacteriaceae	o__Flavobacteriales	c__Bacteroidia	p__Bacteroidota	0	0	0	0	1	0	1	GCF_900156625.1	Zobellia	Flavobacteriaceae	Flavobacteriales	Flavobacteriia	Bacteroidetes	Bacteria
16772	Paenibacillus_C castaneae	g__Paenibacillus_C	f__Paenibacillaceae	o__Paenibacillales	c__Bacilli_A	p__Firmicutes_I	0	0	0	0	0	1	1	GCF_002884445.1	Paenibacillus	Paenibacillaceae	Bacillales	Bacilli	Firmicutes	Bacteria
32730	Mongoliimonas terrestris	g__Mongoliimonas	f__Pleomorphomonadaceae	o__Rhizobiales	c__Alphaproteobacteria	p__Proteobacteria	0	0	0	0	1	0	1	GCF_001927285.1	Mongoliimonas		Rhizobiales	Alphaproteobacteria	Proteobacteria	Bacteria
20173	Streptomyces regalis	g__Streptomyces	f__Streptomycetaceae	o__Streptomycetales	c__Actinobacteria	p__Actinobacteriota	0	0	0	0	1	0	1	GCF_001509475.1	Streptomyces	Streptomycetaceae	Streptomycetales	Actinobacteria	Actinobacteria	Bacteria
28094	Pseudomonas_E sp001422615	g__Pseudomonas_E	f__Pseudomonadaceae	o__Pseudomonadales	c__Gammaproteobacteria	p__Proteobacteria	0	0	0	0	1	0	1	GCF_001422615.1	Pseudomonas	Pseudomonadaceae	Pseudomonadales	Gammaproteobacteria	Proteobacteria	Bacteria
484	Vibrio campbellii	g__Vibrio	f__Vibrionaceae	o__Enterobacterales	c__Gammaproteobacteria	p__Proteobacteria	0	1	7	2	8	10	5	GCF_000017705.1,GCF_000464435.1,GCF_001969325.1,GCF_002140055.1,GCF_002142655.1	Vibrio	Vibrionaceae	Vibrionales	Gammaproteobacteria	Proteobacteria	Bacteria
23788	Niabella ginsenosidivorans	g__Niabella	f__Chitinophagaceae	o__Chitinophagales	c__Bacteroidia	p__Bacteroidota	0	1	0	0	0	0	1	GCF_001654455.1	Niabella	Chitinophagaceae	Chitinophagales	Chitinophagia	Bacteroidetes	Bacteria
30750	Arthrobacter_D sp002929295	g__Arthrobacter_D	f__Micrococcaceae	o__Actinomycetales	c__Actinobacteria	p__Actinobacteriota	0	0	0	0	0	1	1	GCF_002929295.1	Arthrobacter	Micrococcaceae	Micrococcales	Actinobacteria	Actinobacteria	Bacteria
7997	Pseudomonas_E sp900109995	g__Pseudomonas_E	f__Pseudomonadaceae	o__Pseudomonadales	c__Gammaproteobacteria	p__Proteobacteria	0	0	0	0	0	2	2	GCF_900109995.1,GCF_900114855.1	Pseudomonas	Pseudomonadaceae	Pseudomonadales	Gammaproteobacteria	Proteobacteria	Bacteria
28274	Alloprevotella rava	g__Alloprevotella	f__Bacteroidaceae	o__Bacteroidales	c__Bacteroidia	p__Bacteroidota	0	1	0	0	0	0	1	GCF_000234115.1	Alloprevotella	Prevotellaceae	Bacteroidales	Bacteroidia	Bacteroidetes	Bacteria
19466	Chryseobacterium wanjuense	g__Chryseobacterium	f__Weeksellaceae	o__Flavobacteriales	c__Bacteroidia	p__Bacteroidota	0	1	0	0	0	0	1	GCF_900111495.1	Chryseobacterium	Flavobacteriaceae	Flavobacteriales	Flavobacteriia	Bacteroidetes	Bacteria
33013	Salibacterium qingdaonense	g__Salibacterium	f__Marinococcaceae	o__Bacillales	c__Bacilli	p__Firmicutes	0	1	0	0	0	0	1	GCF_900114715.1	Salibacterium	Bacillaceae	Bacillales	Bacilli	Firmicutes	Bacteria
33289	Acidithiobacillus sp002847505	g__Acidithiobacillus	f__Acidithiobacillaceae	o__Acidithiobacillales	c__Gammaproteobacteria	p__Proteobacteria	0	0	0	0	1	0	1	GCF_002847505.1	Acidithiobacillus	Acidithiobacillaceae	Acidithiobacillales	Acidithiobacillia	Proteobacteria	Bacteria
28514	Pseudomonas_D sabulinigri	g__Pseudomonas_D	f__Pseudomonadaceae	o__Pseudomonadales	c__Gammaproteobacteria	p__Proteobacteria	0	1	0	0	0	0	1	GCF_900105255.1	Pseudomonas	Pseudomonadaceae	Pseudomonadales	Gammaproteobacteria	Proteobacteria	Bacteria
26768	Polaribacter gangjinensis	g__Polaribacter	f__Flavobacteriaceae	o__Flavobacteriales	c__Bacteroidia	p__Bacteroidota	0	0	0	0	0	1	1	GCF_002954645.1	Polaribacter	Flavobacteriaceae	Flavobacteriales	Flavobacteriia	Bacteroidetes	Bacteria
30795	Streptomyces atratus_B	g__Streptomyces	f__Streptomycetaceae	o__Streptomycetales	c__Actinobacteria	p__Actinobacteriota	0	0	0	0	0	1	1	GCF_900119365.1	Streptomyces	Streptomycetaceae	Streptomycetales	Actinobacteria	Actinobacteria	Bacteria
12310	Filimonas lacunae	g__Filimonas	f__Chitinophagaceae	o__Chitinophagales	c__Bacteroidia	p__Bacteroidota	0	1	1	0	0	0	2	GCF_900156765.1,GCF_002355595.1	Filimonas	Chitinophagaceae	Chitinophagales	Chitinophagia	Bacteroidetes	Bacteria
15829	Marinifilum sp003202155	g__Marinifilum	f__Marinifilaceae	o__Bacteroidales	c__Bacteroidia	p__Bacteroidota	0	0	0	0	1	0	1	GCF_003202155.1	Marinifilum	Marinifilaceae	Marinilabiliales	Bacteroidia	Bacteroidetes	Bacteria
24702	Tatlockia tunisiensis	g__Tatlockia	f__Legionellaceae	o__Legionellales	c__Gammaproteobacteria	p__Proteobacteria	0	1	0	0	0	0	1	GCF_000308315.1	Legionella	Legionellaceae	Legionellales	Gammaproteobacteria	Proteobacteria	Bacteria
25444	Persephonella sp000703085	g__Persephonella	f__Hydrogenothermaceae	o__Hydrogenothermales	c__Aquificae	p__Aquificota	0	0	0	0	1	0	1	GCF_000703085.1	Persephonella	Hydrogenothermaceae	Aquificales	Aquificae	Aquificae	Bacteria
10138	Clostridium_V ultunense	g__Clostridium_V	f__Tepidimicrobiaceae	o__Tissierellales	c__Clostridia	p__Firmicutes_A	0	1	0	1	0	0	2	GCF_000511955.1,GCF_900120235.1		Tissierellaceae	Tissierellales	Tissierellia	Firmicutes	Bacteria
9699	Leptospira sp002811845	g__Leptospira	f__Leptospiraceae	o__Leptospirales	c__Leptospirae	p__Spirochaetota	0	0	0	0	0	2	2	GCF_002811845.1,GCF_002811985.1	Leptospira	Leptospiraceae	Leptospirales	Spirochaetia	Spirochaetes	Bacteria
514	Pseudomonas_E mandelii	g__Pseudomonas_E	f__Pseudomonadaceae	o__Pseudomonadales	c__Gammaproteobacteria	p__Proteobacteria	0	0	1	1	27	0	5	GCF_000257545.3,GCF_900106065.1,GCF_002005125.1,GCF_002091695.1,GCF_002882075.1	Pseudomonas	Pseudomonadaceae	Pseudomonadales	Gammaproteobacteria	Proteobacteria	Bacteria
17374	Desulfovibrio_H sp900177375	g__Desulfovibrio_H	f__Desulfovibrionaceae	o__Desulfovibrionales	c__Desulfovibrionia	p__Desulfobacterota_A	0	0	0	0	1	0	1	GCF_900177375.1	Desulfovibrio	Desulfovibrionaceae	Desulfovibrionales	Deltaproteobacteria	Proteobacteria	Bacteria
9839	Sphaerimonospora mesophila	g__Sphaerimonospora	f__Streptosporangiaceae	o__Streptosporangiales	c__Actinobacteria	p__Actinobacteriota	0	0	0	0	0	1	1	GCF_001417795.1	Microbispora	Streptosporangiaceae	Streptosporangiales	Actinobacteria	Actinobacteria	Bacteria
13418	Tolypothrix_C sp002218085	g__Tolypothrix_C	f__Nostocaceae	o__Cyanobacteriales	c__Cyanobacteriia	p__Cyanobacteria	0	0	0	0	0	1	1	GCF_002218085.1	Tolypothrix	Tolypothrichaceae	Nostocales		Cyanobacteria	Bacteria
32999	Agrobacterium nepotum	g__Agrobacterium	f__Rhizobiaceae	o__Rhizobiales	c__Alphaproteobacteria	p__Proteobacteria	0	0	0	0	1	0	1	GCF_000949865.1	Rhizobium	Rhizobiaceae	Rhizobiales	Alphaproteobacteria	Proteobacteria	Bacteria
8049	Sellimonas sp002161525	g__Sellimonas	f__Lachnospiraceae	o__Lachnospirales	c__Clostridia	p__Firmicutes_A	0	0	0	0	2	0	2	GCF_002160935.1,GCF_002161525.1	Drancourtella	Ruminococcaceae	Clostridiales	Clostridia	Firmicutes	Bacteria
3024	Faecalicatena faecis	g__Faecalicatena	f__Lachnospiraceae	o__Lachnospirales	c__Clostridia	p__Firmicutes_A	0	1	0	0	0	3	4	GCF_001312505.1,GCF_001405235.1,GCF_001405415.1,GCF_001406755.1	Ruminococcus	Ruminococcaceae	Clostridiales	Clostridia	Firmicutes	Bacteria
7707	Ruminiclostridium_A cellobioparum	g__Ruminiclostridium_A	f__Acetivibrionaceae	o__Acetivibrionales	c__Clostridia	p__Firmicutes_A	0	0	0	0	0	1	1	GCF_000621505.1	Ruminiclostridium	Hungateiclostridiaceae	Clostridiales	Clostridia	Firmicutes	Bacteria
1272	Streptomyces bacillaris	g__Streptomyces	f__Streptomycetaceae	o__Streptomycetales	c__Actinobacteria	p__Actinobacteriota	0	0	2	0	2	4	5	GCF_001278095.1,GCF_002094995.1,GCF_002907485.1,GCF_900091865.1,GCF_000373305.1	Streptomyces	Streptomycetaceae	Streptomycetales	Actinobacteria	Actinobacteria	Bacteria
13816	Mycoplasmoides alvi	g__Mycoplasmoides	f__Mycoplasmoidaceae	o__Mycoplasmatales	c__Bacilli	p__Firmicutes	0	1	0	0	0	0	1	GCF_000701785.1	Mycoplasma	Mycoplasmataceae	Mycoplasmatales	Mollicutes	Tenericutes	Bacteria
18782	Moritella sp002836355	g__Moritella	f__Psychromonadaceae	o__Enterobacterales	c__Gammaproteobacteria	p__Proteobacteria	0	0	0	0	1	0	1	GCF_002836355.1	Moritella	Moritellaceae	Alteromonadales	Gammaproteobacteria	Proteobacteria	Bacteria
28915	Bacillus_F aquimaris_B	g__Bacillus_F	f__Bacillaceae_B	o__Bacillales	c__Bacilli	p__Firmicutes	0	0	0	0	1	0	1	GCF_000935355.1	Bacillus	Bacillaceae	Bacillales	Bacilli	Firmicutes	Bacteria
21765	Sphingobium sp000283515	g__Sphingobium	f__Sphingomonadaceae	o__Sphingomonadales	c__Alphaproteobacteria	p__Proteobacteria	0	0	1	0	0	0	1	GCF_000283515.1	Sphingobium	Sphingomonadaceae	Sphingomonadales	Alphaproteobacteria	Proteobacteria	Bacteria
12167	Mycolicibacterium sp001886515	g__Mycolicibacterium	f__Mycobacteriaceae	o__Mycobacteriales	c__Actinobacteria	p__Actinobacteriota	0	0	2	0	0	0	2	GCF_001886515.1,GCF_002335685.1	Mycobacterium	Mycobacteriaceae	Corynebacteriales	Actinobacteria	Actinobacteria	Bacteria
18405	Butyrivibrio sp900103635	g__Butyrivibrio	f__Lachnospiraceae	o__Lachnospirales	c__Clostridia	p__Firmicutes_A	0	0	0	0	1	0	1	GCF_900103635.1	Butyrivibrio	Lachnospiraceae	Clostridiales	Clostridia	Firmicutes	Bacteria
24704	Pelomonas puraquae	g__Pelomonas	f__Burkholderiaceae	o__Burkholderiales	c__Gammaproteobacteria	p__Proteobacteria	0	1	0	0	0	0	1	GCF_002205845.1	Pelomonas	Comamonadaceae	Burkholderiales	Betaproteobacteria	Proteobacteria	Bacteria
16205	Acetoanaerobium sticklandii	g__Acetoanaerobium	f__Filifactoraceae	o__Peptostreptococcales	c__Clostridia	p__Firmicutes_A	0	1	0	0	0	0	1	GCF_000196455.1	Acetoanaerobium	Peptostreptococcaceae	Clostridiales	Clostridia	Firmicutes	Bacteria
22226	Flavobacterium sp001975985	g__Flavobacterium	f__Flavobacteriaceae	o__Flavobacteriales	c__Bacteroidia	p__Bacteroidota	0	0	0	0	0	1	1	GCF_001975985.1	Flavobacterium	Flavobacteriaceae	Flavobacteriales	Flavobacteriia	Bacteroidetes	Bacteria
32737	Enterococcus_B ratti	g__Enterococcus_B	f__Enterococcaceae	o__Lactobacillales	c__Bacilli	p__Firmicutes	0	0	0	0	1	0	1	GCF_001886195.1	Enterococcus	Enterococcaceae	Lactobacillales	Bacilli	Firmicutes	Bacteria
10315	Mucispirillum schaedleri	g__Mucispirillum	f__Mucispirillaceae	o__Deferribacterales	c__Deferribacteres	p__Deferribacterota	0	1	0	0	1	0	2	GCF_000487995.1,GCF_900157005.1	Mucispirillum	Deferribacteraceae	Deferribacterales	Deferribacteres	Deferribacteres	Bacteria
16589	Butyrivibrio sp000424145	g__Butyrivibrio	f__Lachnospiraceae	o__Lachnospirales	c__Clostridia	p__Firmicutes_A	0	0	0	0	0	1	1	GCF_000424145.1	Butyrivibrio	Lachnospiraceae	Clostridiales	Clostridia	Firmicutes	Bacteria
19368	Lentzea fradiae	g__Lentzea	f__Pseudonocardiaceae	o__Mycobacteriales	c__Actinobacteria	p__Actinobacteriota	0	0	0	0	0	1	1	GCF_900100955.1	Lechevalieria	Pseudonocardiaceae	Pseudonocardiales	Actinobacteria	Actinobacteria	Bacteria
16922	Bosea sp001562255	g__Bosea	f__Beijerinckiaceae	o__Rhizobiales	c__Alphaproteobacteria	p__Proteobacteria	0	0	1	0	0	0	1	GCF_001562255.1	Bosea	Bradyrhizobiaceae	Rhizobiales	Alphaproteobacteria	Proteobacteria	Bacteria
20833	Halomonas_C muralis	g__Halomonas_C	f__Halomonadaceae	o__Pseudomonadales	c__Gammaproteobacteria	p__Proteobacteria	0	1	0	0	0	0	1	GCF_900102945.1	Halomonas	Halomonadaceae	Oceanospirillales	Gammaproteobacteria	Proteobacteria	Bacteria
10659	Polynucleobacter sp001870365	g__Polynucleobacter	f__Burkholderiaceae	o__Burkholderiales	c__Gammaproteobacteria	p__Proteobacteria	0	0	0	0	2	0	2	GCF_001870365.1,GCF_001870385.1	Polynucleobacter	Burkholderiaceae	Burkholderiales	Betaproteobacteria	Proteobacteria	Bacteria
22709	HIMB11 sp000472185	g__HIMB11	f__Rhodobacteraceae	o__Rhodobacterales	c__Alphaproteobacteria	p__Proteobacteria	0	0	0	0	1	0	1	GCF_000472185.1		Rhodobacteraceae	Rhodobacterales	Alphaproteobacteria	Proteobacteria	Bacteria
26580	Chitinimonas koreensis	g__Chitinimonas	f__Chitinimonadaceae	o__Burkholderiales	c__Gammaproteobacteria	p__Proteobacteria	0	1	0	0	0	0	1	GCF_000428465.1	Chitinimonas	Burkholderiaceae	Burkholderiales	Betaproteobacteria	Proteobacteria	Bacteria
7572	Pseudoalteromonas neustonica	g__Pseudoalteromonas	f__Alteromonadaceae	o__Enterobacterales	c__Gammaproteobacteria	p__Proteobacteria	0	0	0	0	3	0	3	GCF_001298125.1,GCF_001298415.1,GCF_001653135.1	Pseudoalteromonas	Pseudoalteromonadaceae	Alteromonadales	Gammaproteobacteria	Proteobacteria	Bacteria
31396	NC2004 sp000621905	g__NC2004	f__Lachnospiraceae	o__Lachnospirales	c__Clostridia	p__Firmicutes_A	0	0	0	0	0	1	1	GCF_000621905.1		Lachnospiraceae	Clostridiales	Clostridia	Firmicutes	Bacteria
6873	Lachnospira multipara_A	g__Lachnospira	f__Lachnospiraceae	o__Lachnospirales	c__Clostridia	p__Firmicutes_A	0	0	0	0	0	2	2	GCF_000621945.1,GCF_000702205.1	Lachnospira	Lachnospiraceae	Clostridiales	Clostridia	Firmicutes	Bacteria
26203	Helicobacter_D mesocricetorum	g__Helicobacter_D	f__Helicobacteraceae	o__Campylobacterales	c__Campylobacteria	p__Campylobacterota	0	0	0	0	0	1	1	GCF_900198605.1	Helicobacter	Helicobacteraceae	Campylobacterales	Epsilonproteobacteria	Proteobacteria	Bacteria
7827	Arenitalea lutea	g__Arenitalea	f__Flavobacteriaceae	o__Flavobacteriales	c__Bacteroidia	p__Bacteroidota	0	1	0	0	0	1	2	GCF_000283015.1,GCF_900141715.1	Arenitalea	Flavobacteriaceae	Flavobacteriales	Flavobacteriia	Bacteroidetes	Bacteria
25529	Paracoccus contaminans	g__Paracoccus	f__Rhodobacteraceae	o__Rhodobacterales	c__Alphaproteobacteria	p__Proteobacteria	0	1	0	0	0	0	1	GCF_002105555.1	Paracoccus	Rhodobacteraceae	Rhodobacterales	Alphaproteobacteria	Proteobacteria	Bacteria
7634	Porphyromonas uenonis	g__Porphyromonas	f__Porphyromonadaceae	o__Bacteroidales	c__Bacteroidia	p__Bacteroidota	0	0	0	0	1	1	2	GCF_000613705.1,GCF_000482365.1	Porphyromonas	Porphyromonadaceae	Bacteroidales	Bacteroidia	Bacteroidetes	Bacteria
29133	Blautia_A schinkii	g__Blautia_A	f__Lachnospiraceae	o__Lachnospirales	c__Clostridia	p__Firmicutes_A	0	1	0	0	0	0	1	GCF_000702025.1	Blautia	Lachnospiraceae	Clostridiales	Clostridia	Firmicutes	Bacteria
26284	Sinomonas mesophila	g__Sinomonas	f__Micrococcaceae	o__Actinomycetales	c__Actinobacteria	p__Actinobacteriota	0	1	0	0	0	0	1	GCF_001999765.1	Sinomonas	Micrococcaceae	Micrococcales	Actinobacteria	Actinobacteria	Bacteria
31140	Limnohabitans sp003063575	g__Limnohabitans	f__Burkholderiaceae	o__Burkholderiales	c__Gammaproteobacteria	p__Proteobacteria	0	0	0	0	1	0	1	GCF_003063575.1	Limnohabitans	Comamonadaceae	Burkholderiales	Betaproteobacteria	Proteobacteria	Bacteria
5531	Clostridium neonatale	g__Clostridium	f__Clostridiaceae	o__Clostridiales	c__Clostridia	p__Firmicutes_A	0	1	0	0	1	1	3	GCF_001458595.1,GCF_002553455.1,GCF_002553615.1	Clostridium	Clostridiaceae	Clostridiales	Clostridia	Firmicutes	Bacteria
21553	Vibrio sp001506075	g__Vibrio	f__Vibrionaceae	o__Enterobacterales	c__Gammaproteobacteria	p__Proteobacteria	0	0	0	0	0	1	1	GCF_001506075.1	Vibrio	Vibrionaceae	Vibrionales	Gammaproteobacteria	Proteobacteria	Bacteria
14557	Tepidibacter_A mesophilus	g__Tepidibacter_A	f__Peptostreptococcaceae	o__Peptostreptococcales	c__Clostridia	p__Firmicutes_A	0	0	0	0	1	0	1	GCF_002724055.1	Tepidibacter	Peptostreptococcaceae	Clostridiales	Clostridia	Firmicutes	Bacteria
25796	Olsenella_E sp002159735	g__Olsenella_E	f__Atopobiaceae	o__Coriobacteriales	c__Coriobacteriia	p__Actinobacteriota	0	0	0	0	1	0	1	GCF_002159735.1	Olsenella	Atopobiaceae	Coriobacteriales	Coriobacteriia	Actinobacteria	Bacteria
6868	Prevotella timonensis_A	g__Prevotella	f__Bacteroidaceae	o__Bacteroidales	c__Bacteroidia	p__Bacteroidota	0	0	0	0	2	1	3	GCF_000177055.1,GCF_000762405.1,GCF_002871515.1	Prevotella	Prevotellaceae	Bacteroidales	Bacteroidia	Bacteroidetes	Bacteria
10622	Veillonella tobetsuensis	g__Veillonella	f__Veillonellaceae	o__Veillonellales	c__Negativicutes	p__Firmicutes_C	0	0	0	0	1	1	2	GCF_002959935.1,GCF_001078375.1	Veillonella	Veillonellaceae	Veillonellales	Negativicutes	Firmicutes	Bacteria
29043	Rickettsia asembonensis	g__Rickettsia	f__Rickettsiaceae	o__Rickettsiales	c__Alphaproteobacteria	p__Proteobacteria	0	1	0	0	0	0	1	GCF_000828125.2	Rickettsia	Rickettsiaceae	Rickettsiales	Alphaproteobacteria	Proteobacteria	Bacteria
15497	Methylocystis sp000304315	g__Methylocystis	f__Beijerinckiaceae	o__Rhizobiales	c__Alphaproteobacteria	p__Proteobacteria	0	0	1	0	0	0	1	GCF_000304315.1	Methylocystis	Methylocystaceae	Rhizobiales	Alphaproteobacteria	Proteobacteria	Bacteria
23394	Herbaspirillum sp002257565	g__Herbaspirillum	f__Burkholderiaceae	o__Burkholderiales	c__Gammaproteobacteria	p__Proteobacteria	0	0	1	0	0	0	1	GCF_002257565.1	Herbaspirillum	Oxalobacteraceae	Burkholderiales	Betaproteobacteria	Proteobacteria	Bacteria
29405	Thermodesulfobium narugense	g__Thermodesulfobium	f__Thermodesulfobiaceae	o__Thermodesulfobiales	c__Thermodesulfobiia	p__Thermodesulfobiota	0	1	0	0	0	0	1	GCF_000212395.1	Thermodesulfobium	Thermodesulfobiaceae	Thermoanaerobacterales	Clostridia	Firmicutes	Bacteria
34058	Pseudoruegeria aquimaris	g__Pseudoruegeria	f__Rhodobacteraceae	o__Rhodobacterales	c__Alphaproteobacteria	p__Proteobacteria	0	1	0	0	0	0	1	GCF_900172235.1	Pseudoruegeria	Rhodobacteraceae	Rhodobacterales	Alphaproteobacteria	Proteobacteria	Bacteria
1296	Marinobacter salarius	g__Marinobacter	f__Oleiphilaceae	o__Pseudomonadales	c__Gammaproteobacteria	p__Proteobacteria	0	1	1	0	3	0	5	GCF_000831005.1,GCF_002116735.1,GCF_000744695.1,GCF_001924925.1,GCF_900114695.1	Marinobacter	Alteromonadaceae	Alteromonadales	Gammaproteobacteria	Proteobacteria	Bacteria
26353	Nesterenkonia jeotgali	g__Nesterenkonia	f__Micrococcaceae	o__Actinomycetales	c__Actinobacteria	p__Actinobacteriota	0	1	0	0	0	0	1	GCF_001483765.1	Nesterenkonia	Micrococcaceae	Micrococcales	Actinobacteria	Actinobacteria	Bacteria
8334	Acinetobacter bohemicus	g__Acinetobacter	f__Moraxellaceae	o__Pseudomonadales	c__Gammaproteobacteria	p__Proteobacteria	0	1	0	0	0	1	2	GCF_000367925.1,GCF_900116265.1	Acinetobacter	Moraxellaceae	Pseudomonadales	Gammaproteobacteria	Proteobacteria	Bacteria
31838	Streptococcus plurextorum	g__Streptococcus	f__Streptococcaceae	o__Lactobacillales	c__Bacilli	p__Firmicutes	0	1	0	0	0	0	1	GCF_000423745.1	Streptococcus	Streptococcaceae	Lactobacillales	Bacilli	Firmicutes	Bacteria
9552	Nocardia vulneris	g__Nocardia	f__Mycobacteriaceae	o__Mycobacteriales	c__Actinobacteria	p__Actinobacteriota	0	0	0	0	2	0	2	GCF_000811985.1,GCF_001613425.1	Nocardia	Nocardiaceae	Corynebacteriales	Actinobacteria	Actinobacteria	Bacteria
240	Bacillus licheniformis	g__Bacillus	f__Bacillaceae	o__Bacillales	c__Bacilli	p__Firmicutes	0	1	15	2	35	15	5	GCF_000011645.1,GCF_000008425.1,GCF_001596055.1,GCF_001726125.1,GCF_001896025.1	Bacillus	Bacillaceae	Bacillales	Bacilli	Firmicutes	Bacteria
23925	Saccharomonospora xinjiangensis	g__Saccharomonospora	f__Pseudonocardiaceae	o__Mycobacteriales	c__Actinobacteria	p__Actinobacteriota	0	1	0	0	0	0	1	GCF_000258175.1	Saccharomonospora	Pseudonocardiaceae	Pseudonocardiales	Actinobacteria	Actinobacteria	Bacteria
15197	Roseivivax halodurans	g__Roseivivax	f__Rhodobacteraceae	o__Rhodobacterales	c__Alphaproteobacteria	p__Proteobacteria	0	1	0	0	0	0	1	GCF_000521785.1	Roseivivax	Rhodobacteraceae	Rhodobacterales	Alphaproteobacteria	Proteobacteria	Bacteria
27870	Bacteroides helcogenes	g__Bacteroides	f__Bacteroidaceae	o__Bacteroidales	c__Bacteroidia	p__Bacteroidota	0	0	1	0	0	0	1	GCF_000186225.1	Bacteroides	Bacteroidaceae	Bacteroidales	Bacteroidia	Bacteroidetes	Bacteria
6830	Haemophilus_A paraphrohaemolyticus	g__Haemophilus_A	f__Pasteurellaceae	o__Enterobacterales	c__Gammaproteobacteria	p__Proteobacteria	0	0	0	0	2	1	3	GCF_000260675.1,GCF_003253115.1,GCF_002015045.1	Haemophilus	Pasteurellaceae	Pasteurellales	Gammaproteobacteria	Proteobacteria	Bacteria
26778	Pseudomonas_F sp000949385	g__Pseudomonas_F	f__Pseudomonadaceae	o__Pseudomonadales	c__Gammaproteobacteria	p__Proteobacteria	0	0	0	0	0	1	1	GCF_000949385.2	Pseudomonas	Pseudomonadaceae	Pseudomonadales	Gammaproteobacteria	Proteobacteria	Bacteria
20548	Burkholderia sp000949135	g__Burkholderia	f__Burkholderiaceae	o__Burkholderiales	c__Gammaproteobacteria	p__Proteobacteria	0	0	0	0	1	0	1	GCF_000949135.2	Burkholderia	Burkholderiaceae	Burkholderiales	Betaproteobacteria	Proteobacteria	Bacteria
5624	Pseudomonas_A stutzeri_U	g__Pseudomonas_A	f__Pseudomonadaceae	o__Pseudomonadales	c__Gammaproteobacteria	p__Proteobacteria	0	0	1	0	1	0	2	GCF_000267545.1,GCF_002929225.1	Pseudomonas	Pseudomonadaceae	Pseudomonadales	Gammaproteobacteria	Proteobacteria	Bacteria
4467	Prevotella disiens	g__Prevotella	f__Bacteroidaceae	o__Bacteroidales	c__Bacteroidia	p__Bacteroidota	0	1	0	0	2	1	4	GCF_000613345.1,GCF_000179675.1,GCF_000759225.1,GCF_000467875.1	Prevotella	Prevotellaceae	Bacteroidales	Bacteroidia	Bacteroidetes	Bacteria
4846	Gordonia sihwensis	g__Gordonia	f__Mycobacteriaceae	o__Mycobacteriales	c__Actinobacteria	p__Actinobacteriota	0	1	1	0	1	1	4	GCF_000333035.1,GCF_002848445.1,GCF_000960465.1,GCF_001578675.1	Gordonia	Gordoniaceae	Corynebacteriales	Actinobacteria	Actinobacteria	Bacteria
5008	Yokenella regensburgei	g__Yokenella	f__Enterobacteriaceae	o__Enterobacterales	c__Gammaproteobacteria	p__Proteobacteria	0	1	0	0	0	1	2	GCF_000735455.1,GCF_000239335.1	Yokenella	Enterobacteriaceae	Enterobacterales	Gammaproteobacteria	Proteobacteria	Bacteria
12484	Bordetella sp002261475	g__Bordetella	f__Burkholderiaceae	o__Burkholderiales	c__Gammaproteobacteria	p__Proteobacteria	0	0	0	0	2	0	2	GCF_002261315.1,GCF_002261475.1	Bordetella	Alcaligenaceae	Burkholderiales	Betaproteobacteria	Proteobacteria	Bacteria
4002	Staphylococcus carnosus	g__Staphylococcus	f__Staphylococcaceae	o__Staphylococcales	c__Bacilli	p__Firmicutes	0	0	2	0	2	1	5	GCF_000009405.1,GCF_001701005.1,GCF_000969565.1,GCF_001276205.1,GCF_002902605.1	Staphylococcus	Staphylococcaceae	Bacillales	Bacilli	Firmicutes	Bacteria
7266	Fructobacillus fructosus	g__Fructobacillus	f__Lactobacillaceae	o__Lactobacillales	c__Bacilli	p__Firmicutes	0	1	0	0	1	1	3	GCF_001438695.1,GCF_000185045.1,GCF_001047095.2	Fructobacillus	Leuconostocaceae	Lactobacillales	Bacilli	Firmicutes	Bacteria
17226	Blautia sp900120295	g__Blautia	f__Lachnospiraceae	o__Lachnospirales	c__Clostridia	p__Firmicutes_A	0	0	0	0	0	1	1	GCF_900120295.1	Blautia	Lachnospiraceae	Clostridiales	Clostridia	Firmicutes	Bacteria
6655	Geobacillus lituanicus	g__Geobacillus	f__Anoxybacillaceae	o__Bacillales	c__Bacilli	p__Firmicutes	0	0	1	0	0	0	1	GCF_002243605.1	Geobacillus	Bacillaceae	Bacillales	Bacilli	Firmicutes	Bacteria
10296	Arthrobacter sp001969265	g__Arthrobacter	f__Micrococcaceae	o__Actinomycetales	c__Actinobacteria	p__Actinobacteriota	0	0	1	0	1	0	2	GCF_001969265.1,GCF_002189495.1	Arthrobacter	Micrococcaceae	Micrococcales	Actinobacteria	Actinobacteria	Bacteria
19744	Streptomyces seoulensis	g__Streptomyces	f__Streptomycetaceae	o__Streptomycetales	c__Actinobacteria	p__Actinobacteriota	0	0	0	0	0	1	1	GCF_000725795.1	Streptomyces	Streptomycetaceae	Streptomycetales	Actinobacteria	Actinobacteria	Bacteria
31113	Serratia marcescens_F	g__Serratia	f__Enterobacteriaceae	o__Enterobacterales	c__Gammaproteobacteria	p__Proteobacteria	0	0	0	0	1	0	1	GCF_001902635.1	Serratia	Yersiniaceae	Enterobacterales	Gammaproteobacteria	Proteobacteria	Bacteria
19978	Agrobacterium larrymoorei	g__Agrobacterium	f__Rhizobiaceae	o__Rhizobiales	c__Alphaproteobacteria	p__Proteobacteria	0	1	0	0	0	0	1	GCF_000518585.1	Agrobacterium	Rhizobiaceae	Rhizobiales	Alphaproteobacteria	Proteobacteria	Bacteria
6079	Exiguobacterium chiriqhucha	g__Exiguobacterium	f__Exiguobacteraceae	o__Exiguobacterales	c__Bacilli	p__Firmicutes	0	0	0	0	3	0	3	GCF_000416965.1,GCF_000702565.1,GCF_001482445.1	Exiguobacterium		Bacillales	Bacilli	Firmicutes	Bacteria
27122	Psychromonas arctica	g__Psychromonas	f__Psychromonadaceae	o__Enterobacterales	c__Gammaproteobacteria	p__Proteobacteria	0	1	0	0	0	0	1	GCF_000482725.1	Psychromonas	Psychromonadaceae	Alteromonadales	Gammaproteobacteria	Proteobacteria	Bacteria
27652	Sediminibacterium_A ginsengisoli	g__Sediminibacterium_A	f__Chitinophagaceae	o__Chitinophagales	c__Bacteroidia	p__Bacteroidota	0	1	0	0	0	0	1	GCF_900167075.1	Sediminibacterium	Chitinophagaceae	Chitinophagales	Chitinophagia	Bacteroidetes	Bacteria
4009	Yersinia bercovieri	g__Yersinia	f__Enterobacteriaceae	o__Enterobacterales	c__Gammaproteobacteria	p__Proteobacteria	0	0	0	0	2	3	5	GCF_000167975.1,GCF_002738385.1,GCF_001131685.1,GCF_001319545.1,GCF_001319955.1	Yersinia	Yersiniaceae	Enterobacterales	Gammaproteobacteria	Proteobacteria	Bacteria
25986	Gordonia hydrophobica	g__Gordonia	f__Mycobacteriaceae	o__Mycobacteriales	c__Actinobacteria	p__Actinobacteriota	0	1	0	0	0	0	1	GCF_001592365.1	Gordonia	Gordoniaceae	Corynebacteriales	Actinobacteria	Actinobacteria	Bacteria
13807	Schmidhempelia bombi	g__Schmidhempelia	f__Enterobacteriaceae	o__Enterobacterales	c__Gammaproteobacteria	p__Proteobacteria	0	0	0	0	1	0	1	GCF_000471645.3	Candidatus Schmidhempelia	Orbaceae	Orbales	Gammaproteobacteria	Proteobacteria	Bacteria
13822	Anaerobranca californiensis	g__Anaerobranca	f__Proteinivoraceae	o__Proteinivoracales	c__Proteinivoracia	p__Firmicutes_D	0	1	0	0	0	0	1	GCF_900142275.1	Anaerobranca	Proteinivoraceae	Clostridiales	Clostridia	Firmicutes	Bacteria
6678	Salegentibacter salarius	g__Salegentibacter	f__Flavobacteriaceae	o__Flavobacteriales	c__Bacteroidia	p__Bacteroidota	0	0	0	0	1	2	3	GCF_002833385.1,GCF_001752425.1,GCF_900168265.1	Salegentibacter	Flavobacteriaceae	Flavobacteriales	Flavobacteriia	Bacteroidetes	Bacteria
19406	Ruminococcus flavefaciens_P	g__Ruminococcus	f__Ruminococcaceae	o__Oscillospirales	c__Clostridia	p__Firmicutes_A	0	0	0	0	0	1	1	GCF_900108555.1	Ruminococcus	Ruminococcaceae	Clostridiales	Clostridia	Firmicutes	Bacteria
700	Faecalicatena gnavus	g__Faecalicatena	f__Lachnospiraceae	o__Lachnospirales	c__Clostridia	p__Firmicutes_A	0	1	0	0	4	14	5	GCF_000526735.1,GCF_000169475.1,GCF_002959615.1,GCF_900036035.1,GCF_900067245.1	Blautia	Lachnospiraceae	Clostridiales	Clostridia	Firmicutes	Bacteria
27713	An114 sp002161055	g__An114	f__Anaerotignaceae	o__Lachnospirales	c__Clostridia	p__Firmicutes_A	0	0	0	0	1	0	1	GCF_002161055.1	Tyzzerella	Lachnospiraceae	Clostridiales	Clostridia	Firmicutes	Bacteria
209	Borreliella burgdorferi	g__Borreliella	f__Borreliaceae	o__Borreliales	c__Spirochaetia	p__Spirochaetota	1	0	8	0	81	4	5	GCF_000008685.2,GCF_000021405.1,GCF_000166635.1,GCF_000166655.1,GCF_000444465.1	Borreliella	Borreliaceae	Spirochaetales	Spirochaetia	Spirochaetes	Bacteria
4041	Ruminococcus flavefaciens_R	g__Ruminococcus	f__Ruminococcaceae	o__Oscillospirales	c__Clostridia	p__Firmicutes_A	0	0	0	0	0	1	1	GCF_003149325.1	Ruminococcus	Ruminococcaceae	Clostridiales	Clostridia	Firmicutes	Bacteria
29670	Alkalibacterium sp001885615	g__Alkalibacterium	f__Carnobacteriaceae	o__Lactobacillales	c__Bacilli	p__Firmicutes	0	0	0	0	1	0	1	GCF_001885615.1	Alkalibacterium	Carnobacteriaceae	Lactobacillales	Bacilli	Firmicutes	Bacteria
29537	Blastopirellula marina	g__Blastopirellula	f__Pirellulaceae	o__Pirellulales	c__Planctomycetes	p__Planctomycetota	0	1	0	0	0	0	1	GCF_000153105.1	Blastopirellula	Planctomycetaceae	Planctomycetales	Planctomycetia	Planctomycetes	Bacteria
27110	Bosea sp900112185	g__Bosea	f__Beijerinckiaceae	o__Rhizobiales	c__Alphaproteobacteria	p__Proteobacteria	0	0	0	0	1	0	1	GCF_900112185.1	Bosea	Bradyrhizobiaceae	Rhizobiales	Alphaproteobacteria	Proteobacteria	Bacteria
454	Rhodococcus qingshengii	g__Rhodococcus	f__Mycobacteriaceae	o__Mycobacteriales	c__Actinobacteria	p__Actinobacteriota	0	0	4	0	14	8	5	GCF_001682295.1,GCF_001942025.1,GCF_002079265.1,GCF_002893965.1,GCF_000174835.1	Rhodococcus	Nocardiaceae	Corynebacteriales	Actinobacteria	Actinobacteria	Bacteria
21855	Porphyromonas uenonis_A	g__Porphyromonas	f__Porphyromonadaceae	o__Bacteroidales	c__Bacteroidia	p__Bacteroidota	0	0	0	0	1	0	1	GCF_000174775.1	Porphyromonas	Porphyromonadaceae	Bacteroidales	Bacteroidia	Bacteroidetes	Bacteria
13291	Limnohabitans sp003063645	g__Limnohabitans	f__Burkholderiaceae	o__Burkholderiales	c__Gammaproteobacteria	p__Proteobacteria	0	0	0	0	1	0	1	GCF_003063645.1	Limnohabitans	Comamonadaceae	Burkholderiales	Betaproteobacteria	Proteobacteria	Bacteria
31817	Pseudomonas_F resinovorans_A	g__Pseudomonas_F	f__Pseudomonadaceae	o__Pseudomonadales	c__Gammaproteobacteria	p__Proteobacteria	0	1	0	0	0	0	1	GCF_000412695.1	Pseudomonas	Pseudomonadaceae	Pseudomonadales	Gammaproteobacteria	Proteobacteria	Bacteria
31309	Rickettsiella isopodorum	g__Rickettsiella	f__Diplorickettsiaceae	o__Diplorickettsiales	c__Gammaproteobacteria	p__Proteobacteria	0	0	0	0	1	0	1	GCF_001881495.1	Rickettsiella	Coxiellaceae	Legionellales	Gammaproteobacteria	Proteobacteria	Bacteria
3065	Rickettsia amblyommatis	g__Rickettsia	f__Rickettsiaceae	o__Rickettsiales	c__Alphaproteobacteria	p__Proteobacteria	0	1	3	0	2	0	5	GCF_001273795.1,GCF_000284055.1,GCF_000284175.1,GCF_002078335.1,GCF_000964675.1	Rickettsia	Rickettsiaceae	Rickettsiales	Alphaproteobacteria	Proteobacteria	Bacteria
31948	Neorhizobium oryzae	g__Neorhizobium	f__Rhizobiaceae	o__Rhizobiales	c__Alphaproteobacteria	p__Proteobacteria	0	1	0	0	0	0	1	GCF_900177415.1	Rhizobium	Rhizobiaceae	Rhizobiales	Alphaproteobacteria	Proteobacteria	Bacteria
2593	Aneurinibacillus migulanus	g__Aneurinibacillus	f__Aneurinibacillaceae	o__Aneurinibacillales	c__Bacilli_A	p__Firmicutes_I	0	1	0	0	1	5	5	GCF_001274715.1,GCF_001294525.1,GCF_000878885.1,GCF_000878905.1,GCF_001282905.1	Aneurinibacillus	Paenibacillaceae	Bacillales	Bacilli	Firmicutes	Bacteria
20257	Micromonospora mirobrigensis	g__Micromonospora	f__Micromonosporaceae	o__Mycobacteriales	c__Actinobacteria	p__Actinobacteriota	0	0	0	0	0	1	1	GCF_900091555.1	Micromonospora	Micromonosporaceae	Micromonosporales	Actinobacteria	Actinobacteria	Bacteria
28727	Sphingomonas sp002117915	g__Sphingomonas	f__Sphingomonadaceae	o__Sphingomonadales	c__Alphaproteobacteria	p__Proteobacteria	0	0	0	0	0	1	1	GCF_002117915.1	Sphingomonas	Sphingomonadaceae	Sphingomonadales	Alphaproteobacteria	Proteobacteria	Bacteria
19743	Lewinella_A agarilytica	g__Lewinella_A	f__Saprospiraceae	o__Chitinophagales	c__Bacteroidia	p__Bacteroidota	0	1	0	0	0	0	1	GCF_900110645.1	Lewinella	Lewinellaceae	Saprospirales	Saprospiria	Bacteroidetes	Bacteria
26216	Agaribacterium sp003265435	g__Agaribacterium	f__Cellvibrionaceae	o__Pseudomonadales	c__Gammaproteobacteria	p__Proteobacteria	0	0	0	0	1	0	1	GCF_003265435.1		Cellvibrionaceae	Cellvibrionales	Gammaproteobacteria	Proteobacteria	Bacteria
21957	QEYE01 sp003122205	g__QEYE01	f__Rhodobacteraceae	o__Rhodobacterales	c__Alphaproteobacteria	p__Proteobacteria	0	0	0	0	1	0	1	GCF_003122205.1	Maritimibacter	Rhodobacteraceae	Rhodobacterales	Alphaproteobacteria	Proteobacteria	Bacteria
24806	Streptomyces_B guanduensis	g__Streptomyces_B	f__Streptomycetaceae	o__Streptomycetales	c__Actinobacteria	p__Actinobacteriota	0	1	0	0	0	0	1	GCF_900103985.1	Streptomyces	Streptomycetaceae	Streptomycetales	Actinobacteria	Actinobacteria	Bacteria
19837	Marinibacterium profundimaris	g__Marinibacterium	f__Rhodobacteraceae	o__Rhodobacterales	c__Alphaproteobacteria	p__Proteobacteria	0	1	0	0	0	0	1	GCF_002210095.1	Marinibacterium	Rhodobacteraceae	Rhodobacterales	Alphaproteobacteria	Proteobacteria	Bacteria
32419	Rufibacter tibetensis	g__Rufibacter	f__Hymenobacteraceae	o__Cytophagales	c__Bacteroidia	p__Bacteroidota	0	1	0	0	0	0	1	GCF_001310085.1	Rufibacter	Hymenobacteraceae	Cytophagales	Cytophagia	Bacteroidetes	Bacteria
5915	Flavobacterium piscis	g__Flavobacterium	f__Flavobacteriaceae	o__Flavobacteriales	c__Bacteroidia	p__Bacteroidota	0	0	0	0	2	1	3	GCF_001686925.1,GCF_002007065.2,GCF_002222045.1	Flavobacterium	Flavobacteriaceae	Flavobacteriales	Flavobacteriia	Bacteroidetes	Bacteria
32146	Jiangella sp003236295	g__Jiangella	f__Jiangellaceae	o__Jiangellales	c__Actinobacteria	p__Actinobacteriota	0	0	0	0	1	0	1	GCF_003236295.1	Jiangella	Jiangellaceae	Jiangellales	Actinobacteria	Actinobacteria	Bacteria
28578	Porphyromonas levii	g__Porphyromonas	f__Porphyromonadaceae	o__Bacteroidales	c__Bacteroidia	p__Bacteroidota	0	1	0	0	0	0	1	GCF_000379925.1	Porphyromonas	Porphyromonadaceae	Bacteroidales	Bacteroidia	Bacteroidetes	Bacteria
6586	Enterovibrio norvegicus_A	g__Enterovibrio	f__Vibrionaceae	o__Enterobacterales	c__Gammaproteobacteria	p__Proteobacteria	0	0	0	0	0	3	3	GCF_000264435.2,GCF_000286835.2,GCF_000286855.2	Enterovibrio	Vibrionaceae	Vibrionales	Gammaproteobacteria	Proteobacteria	Bacteria
981	Photobacterium leiognathi	g__Photobacterium	f__Vibrionaceae	o__Enterobacterales	c__Gammaproteobacteria	p__Proteobacteria	0	1	0	0	10	3	5	GCF_000950415.1,GCF_000950435.1,GCF_001557755.1,GCF_001558075.1,GCF_003026055.1	Photobacterium	Vibrionaceae	Vibrionales	Gammaproteobacteria	Proteobacteria	Bacteria
2096	Spongiibacter tropicus	g__Spongiibacter	f__Spongiibacteraceae	o__Pseudomonadales	c__Gammaproteobacteria	p__Proteobacteria	0	1	0	0	0	0	1	GCF_000420325.1	Spongiibacter	Spongiibacteraceae	Cellvibrionales	Gammaproteobacteria	Proteobacteria	Bacteria
3986	Prevotella oralis	g__Prevotella	f__Bacteroidaceae	o__Bacteroidales	c__Bacteroidia	p__Bacteroidota	0	1	0	0	1	3	5	GCF_000185145.2,GCF_900129435.1,GCF_000413355.1,GCF_000507905.1,GCF_900065875.1	Prevotella	Prevotellaceae	Bacteroidales	Bacteroidia	Bacteroidetes	Bacteria
16202	Vibrio penaeicida	g__Vibrio	f__Vibrionaceae	o__Enterobacterales	c__Gammaproteobacteria	p__Proteobacteria	0	0	0	0	0	1	1	GCF_002933855.1	Vibrio	Vibrionaceae	Vibrionales	Gammaproteobacteria	Proteobacteria	Bacteria
15183	Polaromonas sp002379095	g__Polaromonas	f__Burkholderiaceae	o__Burkholderiales	c__Gammaproteobacteria	p__Proteobacteria	0	0	0	0	1	0	1	GCF_002379095.1	Polaromonas	Comamonadaceae	Burkholderiales	Betaproteobacteria	Proteobacteria	Bacteria
26103	An2-A sp002160065	g__An2-A	f__Coriobacteriaceae	o__Coriobacteriales	c__Coriobacteriia	p__Actinobacteriota	0	0	0	0	1	0	1	GCF_002160065.1	Collinsella	Coriobacteriaceae	Coriobacteriales	Coriobacteriia	Actinobacteria	Bacteria
3394	Streptomyces agglomeratus	g__Streptomyces	f__Streptomycetaceae	o__Streptomycetales	c__Actinobacteria	p__Actinobacteriota	0	0	0	0	5	0	5	GCF_001746415.1,GCF_001746455.1,GCF_001746465.1,GCF_001746475.1,GCF_001746485.1	Streptomyces	Streptomycetaceae	Streptomycetales	Actinobacteria	Actinobacteria	Bacteria
12254	Tamlana_A agarivorans	g__Tamlana_A	f__Flavobacteriaceae	o__Flavobacteriales	c__Bacteroidia	p__Bacteroidota	0	1	0	0	0	0	1	GCF_001642835.1	Tamlana	Flavobacteriaceae	Flavobacteriales	Flavobacteriia	Bacteroidetes	Bacteria
5585	Virgibacillus picturae	g__Virgibacillus	f__Amphibacillaceae	o__Bacillales	c__Bacilli	p__Firmicutes	0	1	1	0	1	0	3	GCF_000612865.1,GCF_003019985.1,GCF_001485235.1	Oceanobacillus	Bacillaceae	Bacillales	Bacilli	Firmicutes	Bacteria
30379	Flaviramulus_A ichthyoenteri	g__Flaviramulus_A	f__Flavobacteriaceae	o__Flavobacteriales	c__Bacteroidia	p__Bacteroidota	0	1	0	0	0	0	1	GCF_000789235.1	Flaviramulus	Flavobacteriaceae	Flavobacteriales	Flavobacteriia	Bacteroidetes	Bacteria
4793	Herbaspirillum huttiense	g__Herbaspirillum	f__Burkholderiaceae	o__Burkholderiales	c__Gammaproteobacteria	p__Proteobacteria	0	0	0	0	1	0	1	GCF_000478365.1	Herbaspirillum	Oxalobacteraceae	Burkholderiales	Betaproteobacteria	Proteobacteria	Bacteria
25159	ZOR0006 sp000798955	g__ZOR0006	f__ZOR0006	o__ZOR0006	c__Bacilli	p__Firmicutes	0	0	0	0	0	1	1	GCF_000798955.1					Firmicutes	Bacteria
19111	Curtobacterium sp001865065	g__Curtobacterium	f__Microbacteriaceae	o__Actinomycetales	c__Actinobacteria	p__Actinobacteriota	0	0	0	0	0	1	1	GCF_001865065.1	Curtobacterium	Microbacteriaceae	Micrococcales	Actinobacteria	Actinobacteria	Bacteria
9729	Streptomyces hirsutus	g__Streptomyces	f__Streptomycetaceae	o__Streptomycetales	c__Actinobacteria	p__Actinobacteriota	0	0	0	0	0	2	2	GCF_001418175.1,GCF_001418415.1	Streptomyces	Streptomycetaceae	Streptomycetales	Actinobacteria	Actinobacteria	Bacteria
28513	Paenibacillus sp001426865	g__Paenibacillus	f__Paenibacillaceae	o__Paenibacillales	c__Bacilli_A	p__Firmicutes_I	0	0	0	0	0	1	1	GCF_001426865.1	Paenibacillus	Paenibacillaceae	Bacillales	Bacilli	Firmicutes	Bacteria
8013	Chelatococcus sp001271345	g__Chelatococcus	f__Beijerinckiaceae	o__Rhizobiales	c__Alphaproteobacteria	p__Proteobacteria	0	0	1	0	1	0	2	GCF_001271345.1,GCF_000283095.1	Chelatococcus	Chelatococcaceae	Rhizobiales	Alphaproteobacteria	Proteobacteria	Bacteria
4106	Proteiniclasticum ruminis	g__Proteiniclasticum	f__Clostridiaceae	o__Clostridiales	c__Clostridia	p__Firmicutes_A	0	1	0	0	0	1	2	GCF_000701905.1,GCF_900099635.1	Proteiniclasticum	Clostridiaceae	Clostridiales	Clostridia	Firmicutes	Bacteria
29643	Ruminococcus flavefaciens_D	g__Ruminococcus	f__Ruminococcaceae	o__Oscillospirales	c__Clostridia	p__Firmicutes_A	0	0	0	0	1	0	1	GCF_000526795.1	Ruminococcus	Ruminococcaceae	Clostridiales	Clostridia	Firmicutes	Bacteria
5612	Mycolicibacter sinensis_A	g__Mycolicibacter	f__Mycobacteriaceae	o__Mycobacteriales	c__Actinobacteria	p__Actinobacteriota	0	1	0	0	2	0	3	GCF_001667375.1,GCF_001667395.1,GCF_001673565.1	Mycolicibacter	Mycobacteriaceae	Corynebacteriales	Actinobacteria	Actinobacteria	Bacteria
9696	Mycolicibacter sinensis_B	g__Mycolicibacter	f__Mycobacteriaceae	o__Mycobacteriales	c__Actinobacteria	p__Actinobacteriota	0	1	0	0	1	0	2	GCF_001667945.1,GCF_001672735.1	Mycolicibacter	Mycobacteriaceae	Corynebacteriales	Actinobacteria	Actinobacteria	Bacteria
31481	Nitratiruptor sp000010325	g__Nitratiruptor	f__Nitratiruptoraceae	o__Campylobacterales	c__Campylobacteria	p__Campylobacterota	0	0	1	0	0	0	1	GCF_000010325.1	Nitratiruptor			Epsilonproteobacteria	Proteobacteria	Bacteria
23978	Ruminococcus flavefaciens_G	g__Ruminococcus	f__Ruminococcaceae	o__Oscillospirales	c__Clostridia	p__Firmicutes_A	0	0	0	0	0	1	1	GCF_900109435.1	Ruminococcus	Ruminococcaceae	Clostridiales	Clostridia	Firmicutes	Bacteria
29048	Thermicanus aegyptius	g__Thermicanus	f__Thermicanaceae	o__Thermicanales	c__Bacilli_A	p__Firmicutes_I	0	1	0	0	0	0	1	GCF_000510645.1	Thermicanus	Bacillales Family X. Incertae Sedis	Bacillales	Bacilli	Firmicutes	Bacteria
23776	Bifidobacterium commune	g__Bifidobacterium	f__Bifidobacteriaceae	o__Actinomycetales	c__Actinobacteria	p__Actinobacteriota	0	1	0	0	0	0	1	GCF_900094885.1	Bifidobacterium	Bifidobacteriaceae	Bifidobacteriales	Actinobacteria	Actinobacteria	Bacteria
14267	Photobacterium rosenbergii	g__Photobacterium	f__Vibrionaceae	o__Enterobacterales	c__Gammaproteobacteria	p__Proteobacteria	0	0	0	0	1	0	1	GCF_003026455.1	Photobacterium	Vibrionaceae	Vibrionales	Gammaproteobacteria	Proteobacteria	Bacteria
29825	Bacillus_AG koreensis	g__Bacillus_AG	f__Bacillaceae_H	o__Bacillales	c__Bacilli	p__Firmicutes	0	1	0	0	0	0	1	GCF_001274935.1	Bacillus	Bacillaceae	Bacillales	Bacilli	Firmicutes	Bacteria
12334	Aerococcus urinaehominis	g__Aerococcus	f__Aerococcaceae	o__Lactobacillales	c__Bacilli	p__Firmicutes	0	1	0	0	0	1	2	GCF_001543245.1,GCF_900103385.1	Aerococcus	Aerococcaceae	Lactobacillales	Bacilli	Firmicutes	Bacteria
3685	Trueperella bernardiae	g__Trueperella	f__Actinomycetaceae	o__Actinomycetales	c__Actinobacteria	p__Actinobacteriota	0	1	0	0	2	2	5	GCF_001469025.1,GCF_001703655.1,GCF_002860745.1,GCF_001808405.1,GCF_001808465.1	Trueperella	Actinomycetaceae	Actinomycetales	Actinobacteria	Actinobacteria	Bacteria
323	Lactobacillus helveticus	g__Lactobacillus	f__Lactobacillaceae	o__Lactobacillales	c__Bacilli	p__Firmicutes	0	2	12	0	20	14	5	GCF_001308285.1,GCF_001314245.2,GCF_000015385.1,GCF_000165775.1,GCF_000189515.1	Lactobacillus	Lactobacillaceae	Lactobacillales	Bacilli	Firmicutes	Bacteria
8499	Psychrobacter sp000016885	g__Psychrobacter	f__Moraxellaceae	o__Pseudomonadales	c__Gammaproteobacteria	p__Proteobacteria	0	0	2	0	0	0	2	GCF_000016885.1,GCF_003209315.1	Psychrobacter	Moraxellaceae	Pseudomonadales	Gammaproteobacteria	Proteobacteria	Bacteria
24553	Blastomonas sp000331245	g__Blastomonas	f__Sphingomonadaceae	o__Sphingomonadales	c__Alphaproteobacteria	p__Proteobacteria	0	0	0	0	1	0	1	GCF_000331245.1	Blastomonas	Sphingomonadaceae	Sphingomonadales	Alphaproteobacteria	Proteobacteria	Bacteria
19037	Variovorax sp900100965	g__Variovorax	f__Burkholderiaceae	o__Burkholderiales	c__Gammaproteobacteria	p__Proteobacteria	0	0	0	0	0	1	1	GCF_900100965.1	Variovorax	Comamonadaceae	Burkholderiales	Betaproteobacteria	Proteobacteria	Bacteria
13081	Streptomyces sp003116725	g__Streptomyces	f__Streptomycetaceae	o__Streptomycetales	c__Actinobacteria	p__Actinobacteriota	0	0	0	0	1	1	2	GCF_900091775.1,GCF_003116725.1	Streptomyces	Streptomycetaceae	Streptomycetales	Actinobacteria	Actinobacteria	Bacteria
20720	Thauera sp002354895	g__Thauera	f__Rhodocyclaceae	o__Burkholderiales	c__Gammaproteobacteria	p__Proteobacteria	0	0	1	0	0	0	1	GCF_002354895.1	Thauera	Zoogloeaceae	Rhodocyclales	Betaproteobacteria	Proteobacteria	Bacteria
21284	Nanopelagicus hibericus	g__Nanopelagicus	f__Nanopelagicaceae	o__Nanopelagicales	c__Actinobacteria	p__Actinobacteriota	0	0	1	0	0	0	1	GCF_002288005.1	Candidatus Nanopelagicus	Candidatus Nanopelagicaceae	Candidatus Nanopelagicales	Actinobacteria	Actinobacteria	Bacteria
9166	Moritella marina	g__Moritella	f__Psychromonadaceae	o__Enterobacterales	c__Gammaproteobacteria	p__Proteobacteria	0	0	0	0	1	1	2	GCF_000291685.1,GCF_000381865.1	Moritella	Moritellaceae	Alteromonadales	Gammaproteobacteria	Proteobacteria	Bacteria
18009	Nakamurella multipartita	g__Nakamurella	f__Nakamurellaceae	o__Mycobacteriales	c__Actinobacteria	p__Actinobacteriota	0	1	0	0	0	0	1	GCF_000024365.1	Nakamurella	Nakamurellaceae	Nakamurellales	Actinobacteria	Actinobacteria	Bacteria
10118	Azotobacter chroococcum	g__Azotobacter	f__Pseudomonadaceae	o__Pseudomonadales	c__Gammaproteobacteria	p__Proteobacteria	0	1	1	0	0	0	2	GCF_000817975.1,GCF_002220155.1	Azotobacter	Pseudomonadaceae	Pseudomonadales	Gammaproteobacteria	Proteobacteria	Bacteria
10487	Lysinibacillus_E saudimassiliensis	g__Lysinibacillus_E	f__Planococcaceae	o__Bacillales_A	c__Bacilli	p__Firmicutes	0	0	0	0	1	0	1	GCF_000743635.1	Lysinibacillus	Bacillaceae	Bacillales	Bacilli	Firmicutes	Bacteria
14182	Aerococcus suis	g__Aerococcus	f__Aerococcaceae	o__Lactobacillales	c__Bacilli	p__Firmicutes	0	1	0	0	0	0	1	GCF_900176325.1	Aerococcus	Aerococcaceae	Lactobacillales	Bacilli	Firmicutes	Bacteria
2029	Pseudovibrio sp900143565	g__Pseudovibrio	f__Stappiaceae	o__Rhizobiales	c__Alphaproteobacteria	p__Proteobacteria	0	0	0	0	5	3	5	GCF_001623065.1,GCF_001623095.1,GCF_001623225.1,GCF_001623245.1,GCF_900143565.1	Pseudovibrio	Rhodobacteraceae	Rhodobacterales	Alphaproteobacteria	Proteobacteria	Bacteria
24481	Nocardiopsis sp000515115	g__Nocardiopsis	f__Streptosporangiaceae	o__Streptosporangiales	c__Actinobacteria	p__Actinobacteriota	0	0	0	0	0	1	1	GCF_000515115.1	Nocardiopsis	Nocardiopsaceae	Streptosporangiales	Actinobacteria	Actinobacteria	Bacteria
14666	Microbulbifer pacificus	g__Microbulbifer	f__Cellvibrionaceae	o__Pseudomonadales	c__Gammaproteobacteria	p__Proteobacteria	0	0	0	0	1	0	1	GCF_002959965.1	Microbulbifer	Microbulbiferaceae	Cellvibrionales	Gammaproteobacteria	Proteobacteria	Bacteria
22643	Nocardia ignorata	g__Nocardia	f__Mycobacteriaceae	o__Mycobacteriales	c__Actinobacteria	p__Actinobacteriota	0	0	0	0	1	0	1	GCF_001612905.1	Nocardia	Nocardiaceae	Corynebacteriales	Actinobacteria	Actinobacteria	Bacteria
28684	Labrenzia aggregata	g__Labrenzia	f__Stappiaceae	o__Rhizobiales	c__Alphaproteobacteria	p__Proteobacteria	0	0	0	0	1	0	1	GCF_000168975.1	Labrenzia	Rhodobacteraceae	Rhodobacterales	Alphaproteobacteria	Proteobacteria	Bacteria
31556	Tropicimonas_A sediminicola	g__Tropicimonas_A	f__Rhodobacteraceae	o__Rhodobacterales	c__Alphaproteobacteria	p__Proteobacteria	0	1	0	0	0	0	1	GCF_900188335.1	Tropicimonas	Rhodobacteraceae	Rhodobacterales	Alphaproteobacteria	Proteobacteria	Bacteria
20517	Neisseria_G arctica	g__Neisseria_G	f__Neisseriaceae	o__Burkholderiales	c__Gammaproteobacteria	p__Proteobacteria	0	1	0	0	0	0	1	GCF_001027865.1	Neisseria	Neisseriaceae	Neisseriales	Betaproteobacteria	Proteobacteria	Bacteria
993	Shewanella algae	g__Shewanella	f__Shewanellaceae	o__Enterobacterales	c__Gammaproteobacteria	p__Proteobacteria	0	1	0	0	5	8	5	GCF_000947195.1,GCF_000614935.1,GCF_000615045.1,GCF_000956365.1,GCF_001598875.1	Shewanella	Shewanellaceae	Alteromonadales	Gammaproteobacteria	Proteobacteria	Bacteria
8225	Cupriavidus taiwanensis	g__Cupriavidus	f__Burkholderiaceae	o__Burkholderiales	c__Gammaproteobacteria	p__Proteobacteria	0	0	0	1	1	0	2	GCF_000069785.1,GCF_000472465.1	Cupriavidus	Burkholderiaceae	Burkholderiales	Betaproteobacteria	Proteobacteria	Bacteria
17025	Bacillus_AY litoralis	g__Bacillus_AY	f__Bacillaceae	o__Bacillales	c__Bacilli	p__Firmicutes	0	1	0	0	0	0	1	GCF_001654695.1	Bacillus	Bacillaceae	Bacillales	Bacilli	Firmicutes	Bacteria
23805	Roseomonas_A sp003173615	g__Roseomonas_A	f__Acetobacteraceae	o__Acetobacterales	c__Alphaproteobacteria	p__Proteobacteria	0	0	0	0	1	0	1	GCF_003173615.1	Roseomonas	Acetobacteraceae	Rhodospirillales	Alphaproteobacteria	Proteobacteria	Bacteria
7829	Synechococcus_C sp000012505	g__Synechococcus_C	f__Cyanobiaceae	o__Synechococcales	c__Cyanobacteriia	p__Cyanobacteria	0	0	1	0	0	0	1	GCF_000012505.1	Synechococcus	Synechococcaceae	Synechococcales		Cyanobacteria	Bacteria
33903	Erythrobacter_B atlanticus	g__Erythrobacter_B	f__Sphingomonadaceae	o__Sphingomonadales	c__Alphaproteobacteria	p__Proteobacteria	0	1	0	0	0	0	1	GCF_001077815.2	Erythrobacter	Erythrobacteraceae	Sphingomonadales	Alphaproteobacteria	Proteobacteria	Bacteria
11668	Thermoanaerobaculum aquaticum	g__Thermoanaerobaculum	f__Thermoanaerobaculaceae	o__Thermoanaerobaculales	c__Thermoanaerobaculia	p__Acidobacteriota	0	1	0	0	0	0	1	GCF_000687145.1	Thermoanaerobaculum	Thermoanaerobaculaceae	Thermoanaerobaculales	Thermoanaerobaculia	Acidobacteria	Bacteria
14778	Pseudomonas_E asturiensis	g__Pseudomonas_E	f__Pseudomonadaceae	o__Pseudomonadales	c__Gammaproteobacteria	p__Proteobacteria	0	0	0	0	0	1	1	GCF_900143095.1	Pseudomonas	Pseudomonadaceae	Pseudomonadales	Gammaproteobacteria	Proteobacteria	Bacteria
52	Listeria monocytogenes_B	g__Listeria	f__Listeriaceae	o__Lactobacillales	c__Bacilli	p__Firmicutes	0	0	64	5	593	405	5	GCF_000008285.1,GCF_000026705.1,GCF_000195395.4,GCF_000195435.3,GCF_000197755.2	Listeria	Listeriaceae	Bacillales	Bacilli	Firmicutes	Bacteria
251	Listeria monocytogenes_C	g__Listeria	f__Listeriaceae	o__Lactobacillales	c__Bacilli	p__Firmicutes	0	0	7	1	12	46	5	GCF_000021185.1,GCF_000209755.1,GCF_000218305.1,GCF_000307065.1,GCF_001188655.1	Listeria	Listeriaceae	Bacillales	Bacilli	Firmicutes	Bacteria
25953	Deinococcus sp001424185	g__Deinococcus	f__Deinococcaceae	o__Deinococcales	c__Deinococci	p__Deinococcota	0	0	0	0	0	1	1	GCF_001424185.1	Deinococcus	Deinococcaceae	Deinococcales	Deinococci	Deinococcus-Thermus	Bacteria
12872	Tenacibaculum maritimum	g__Tenacibaculum	f__Flavobacteriaceae	o__Flavobacteriales	c__Bacteroidia	p__Bacteroidota	0	0	1	0	0	0	1	GCF_900119795.1	Tenacibaculum	Flavobacteriaceae	Flavobacteriales	Flavobacteriia	Bacteroidetes	Bacteria
33314	Thioclava sp001705665	g__Thioclava	f__Rhodobacteraceae	o__Rhodobacterales	c__Alphaproteobacteria	p__Proteobacteria	0	0	0	0	1	0	1	GCF_001705665.1	Thioclava	Rhodobacteraceae	Rhodobacterales	Alphaproteobacteria	Proteobacteria	Bacteria
8390	Blautia sp001304935	g__Blautia	f__Lachnospiraceae	o__Lachnospirales	c__Clostridia	p__Firmicutes_A	0	0	0	0	0	1	1	GCF_000765245.1	Blautia	Lachnospiraceae	Clostridiales	Clostridia	Firmicutes	Bacteria
30822	Xenorhabdus ehlersii	g__Xenorhabdus	f__Enterobacteriaceae	o__Enterobacterales	c__Gammaproteobacteria	p__Proteobacteria	0	0	0	0	0	1	1	GCF_002632445.1	Xenorhabdus	Morganellaceae	Enterobacterales	Gammaproteobacteria	Proteobacteria	Bacteria
1289	Paraburkholderia_A hospita	g__Paraburkholderia_A	f__Burkholderiaceae	o__Burkholderiales	c__Gammaproteobacteria	p__Proteobacteria	0	0	1	0	9	1	5	GCF_002902965.1,GCF_000265115.1,GCF_000281995.2,GCF_002157285.1,GCF_002157295.1	Paraburkholderia	Burkholderiaceae	Burkholderiales	Betaproteobacteria	Proteobacteria	Bacteria
18683	Roseovarius atlanticus	g__Roseovarius	f__Rhodobacteraceae	o__Rhodobacterales	c__Alphaproteobacteria	p__Proteobacteria	0	1	0	0	0	0	1	GCF_001441615.1	Roseovarius	Rhodobacteraceae	Rhodobacterales	Alphaproteobacteria	Proteobacteria	Bacteria
23967	Paenibacillus zanthoxyli	g__Paenibacillus	f__Paenibacillaceae	o__Paenibacillales	c__Bacilli_A	p__Firmicutes_I	0	0	0	0	1	0	1	GCF_000520715.1	Paenibacillus	Paenibacillaceae	Bacillales	Bacilli	Firmicutes	Bacteria
4277	Mycobacterium colombiense	g__Mycobacterium	f__Mycobacteriaceae	o__Mycobacteriales	c__Actinobacteria	p__Actinobacteriota	0	1	0	0	1	2	4	GCF_002105755.1,GCF_000222105.3,GCF_000661085.1,GCF_900161855.1	Mycobacterium	Mycobacteriaceae	Corynebacteriales	Actinobacteria	Actinobacteria	Bacteria
10244	Myxococcus fulvus	g__Myxococcus	f__Myxococcaceae	o__Myxococcales	c__Myxococcia	p__Myxococcota	0	0	1	0	0	1	2	GCF_000988565.1,GCF_900111765.1	Myxococcus	Myxococcaceae	Myxococcales	Deltaproteobacteria	Proteobacteria	Bacteria
26539	Pseudorhodoferax sp001422445	g__Pseudorhodoferax	f__Burkholderiaceae	o__Burkholderiales	c__Gammaproteobacteria	p__Proteobacteria	0	0	0	0	0	1	1	GCF_001422445.1	Pseudorhodoferax	Comamonadaceae	Burkholderiales	Betaproteobacteria	Proteobacteria	Bacteria
14740	Streptosporangium minutum	g__Streptosporangium	f__Streptosporangiaceae	o__Streptosporangiales	c__Actinobacteria	p__Actinobacteriota	0	0	0	0	0	1	1	GCF_002149035.1	Streptosporangium	Streptosporangiaceae	Streptosporangiales	Actinobacteria	Actinobacteria	Bacteria
26003	Luteibacter sp900109915	g__Luteibacter	f__Rhodanobacteraceae	o__Xanthomonadales	c__Gammaproteobacteria	p__Proteobacteria	0	0	0	0	0	1	1	GCF_900109915.1	Luteibacter	Rhodanobacteraceae	Xanthomonadales	Gammaproteobacteria	Proteobacteria	Bacteria
7521	Lactobacillus_G kisonensis	g__Lactobacillus_G	f__Lactobacillaceae	o__Lactobacillales	c__Bacilli	p__Firmicutes	0	0	0	0	1	1	2	GCF_001434135.1,GCF_000242275.1	Lactobacillus	Lactobacillaceae	Lactobacillales	Bacilli	Firmicutes	Bacteria
31223	Cryptobacterium curtum	g__Cryptobacterium	f__Eggerthellaceae	o__Coriobacteriales	c__Coriobacteriia	p__Actinobacteriota	0	1	0	0	0	0	1	GCF_000023845.1	Cryptobacterium	Eggerthellaceae	Eggerthellales	Coriobacteriia	Actinobacteria	Bacteria
14176	Nocardia crassostreae	g__Nocardia	f__Mycobacteriaceae	o__Mycobacteriales	c__Actinobacteria	p__Actinobacteriota	0	1	0	0	0	0	1	GCF_001613405.1	Nocardia	Nocardiaceae	Corynebacteriales	Actinobacteria	Actinobacteria	Bacteria
7506	Streptococcus porcinus	g__Streptococcus	f__Streptococcaceae	o__Lactobacillales	c__Bacilli	p__Firmicutes	0	0	1	0	2	0	3	GCF_900475415.1,GCF_000187955.1,GCF_900108385.1	Streptococcus	Streptococcaceae	Lactobacillales	Bacilli	Firmicutes	Bacteria
8476	Bacillus_W vireti	g__Bacillus_W	f__Bacillaceae_A	o__Bacillales	c__Bacilli	p__Firmicutes	0	1	0	0	1	0	2	GCF_001026695.1,GCF_000508325.2	Bacillus	Bacillaceae	Bacillales	Bacilli	Firmicutes	Bacteria
74	Campylobacter_D coli	g__Campylobacter_D	f__Campylobacteraceae	o__Campylobacterales	c__Campylobacteria	p__Campylobacterota	0	1	18	2	603	81	5	GCF_002024185.1,GCF_000465235.1,GCF_000494775.1,GCF_000583755.1,GCF_000583795.1	Campylobacter	Campylobacteraceae	Campylobacterales	Epsilonproteobacteria	Proteobacteria	Bacteria
4134	Pseudomonas_A sp000765155	g__Pseudomonas_A	f__Pseudomonadaceae	o__Pseudomonadales	c__Gammaproteobacteria	p__Proteobacteria	0	0	0	0	3	1	4	GCF_000765155.1,GCF_001294145.1,GCF_002891015.1,GCF_001996325.1	Pseudomonas	Pseudomonadaceae	Pseudomonadales	Gammaproteobacteria	Proteobacteria	Bacteria
8411	Microbacterium hydrocarbonoxydans	g__Microbacterium	f__Microbacteriaceae	o__Actinomycetales	c__Actinobacteria	p__Actinobacteriota	0	0	0	0	2	0	2	GCF_001552455.1,GCF_900105205.1	Microbacterium	Microbacteriaceae	Micrococcales	Actinobacteria	Actinobacteria	Bacteria
11327	Aminobacter sp003071665	g__Aminobacter	f__Rhizobiaceae	o__Rhizobiales	c__Alphaproteobacteria	p__Proteobacteria	0	0	2	0	0	0	2	GCF_003063555.1,GCF_003071665.1	Aminobacter	Phyllobacteriaceae	Rhizobiales	Alphaproteobacteria	Proteobacteria	Bacteria
30811	Modestobacter versicolor	g__Modestobacter	f__Geodermatophilaceae	o__Mycobacteriales	c__Actinobacteria	p__Actinobacteriota	0	0	0	0	1	0	1	GCF_003226595.1	Modestobacter	Geodermatophilaceae	Geodermatophilales	Actinobacteria	Actinobacteria	Bacteria
30279	Bacillus_AY sp000518865	g__Bacillus_AY	f__Bacillaceae	o__Bacillales	c__Bacilli	p__Firmicutes	0	0	0	0	0	1	1	GCF_000518865.1	Bacillus	Bacillaceae	Bacillales	Bacilli	Firmicutes	Bacteria
25021	Hyphomicrobium facile	g__Hyphomicrobium	f__Hyphomicrobiaceae	o__Rhizobiales	c__Alphaproteobacteria	p__Proteobacteria	0	1	0	0	0	0	1	GCF_900116175.1	Hyphomicrobium	Hyphomicrobiaceae	Rhizobiales	Alphaproteobacteria	Proteobacteria	Bacteria
23338	Enterococcus_J timonensis	g__Enterococcus_J	f__Enterococcaceae	o__Lactobacillales	c__Bacilli	p__Firmicutes	0	0	0	0	1	0	1	GCF_900104595.1	Enterococcus	Enterococcaceae	Lactobacillales	Bacilli	Firmicutes	Bacteria
30620	Paenibacillus_S sp001956045	g__Paenibacillus_S	f__Paenibacillaceae	o__Paenibacillales	c__Bacilli_A	p__Firmicutes_I	0	0	0	0	1	0	1	GCF_001956045.1	Paenibacillus	Paenibacillaceae	Bacillales	Bacilli	Firmicutes	Bacteria
30324	Bradyrhizobium sp000426105	g__Bradyrhizobium	f__Xanthobacteraceae	o__Rhizobiales	c__Alphaproteobacteria	p__Proteobacteria	0	0	0	0	0	1	1	GCF_000426105.1	Bradyrhizobium	Bradyrhizobiaceae	Rhizobiales	Alphaproteobacteria	Proteobacteria	Bacteria
26468	Anaerobacillus_A sp002563635	g__Anaerobacillus_A	f__Anaerobacillaceae_A	o__Bacillales	c__Bacilli	p__Firmicutes	0	0	0	0	1	0	1	GCF_002563635.1	Bacillus	Bacillaceae	Bacillales	Bacilli	Firmicutes	Bacteria
10216	Afipia sp000178995	g__Afipia	f__Xanthobacteraceae	o__Rhizobiales	c__Alphaproteobacteria	p__Proteobacteria	0	0	0	0	1	1	2	GCF_000178995.1,GCF_001051035.1	Afipia	Bradyrhizobiaceae	Rhizobiales	Alphaproteobacteria	Proteobacteria	Bacteria
16691	Serratia_A sp000496755	g__Serratia_A	f__Enterobacteriaceae	o__Enterobacterales	c__Gammaproteobacteria	p__Proteobacteria	0	0	0	0	1	0	1	GCF_000496755.2	Serratia	Yersiniaceae	Enterobacterales	Gammaproteobacteria	Proteobacteria	Bacteria
17476	Hel1-33-131 sp001735745	g__Hel1-33-131	f__Flavobacteriaceae	o__Flavobacteriales	c__Bacteroidia	p__Bacteroidota	0	0	1	0	0	0	1	GCF_001735745.1	Formosa	Flavobacteriaceae	Flavobacteriales	Flavobacteriia	Bacteroidetes	Bacteria
2273	Burkholderia sp002223185	g__Burkholderia	f__Burkholderiaceae	o__Burkholderiales	c__Gammaproteobacteria	p__Proteobacteria	0	0	0	0	6	1	5	GCF_000818575.1,GCF_001541445.1,GCF_002223185.1,GCF_002223195.1,GCF_002223255.1	Burkholderia	Burkholderiaceae	Burkholderiales	Betaproteobacteria	Proteobacteria	Bacteria
12906	Glomeribacter sp000775775	g__Glomeribacter	f__Burkholderiaceae	o__Burkholderiales	c__Gammaproteobacteria	p__Proteobacteria	0	1	0	0	0	1	2	GCF_000775775.1,GCF_000424705.1	Candidatus Glomeribacter	Burkholderiaceae	Burkholderiales	Betaproteobacteria	Proteobacteria	Bacteria
13805	Neisseria_C canis	g__Neisseria_C	f__Neisseriaceae	o__Burkholderiales	c__Gammaproteobacteria	p__Proteobacteria	0	1	0	0	0	0	1	GCF_002108495.1	Neisseria	Neisseriaceae	Neisseriales	Betaproteobacteria	Proteobacteria	Bacteria
16192	Melghirimyces thermohalophilus	g__Melghirimyces	f__Thermoactinomycetaceae	o__Thermoactinomycetales	c__Bacilli_A	p__Firmicutes_I	0	1	0	0	0	0	1	GCF_900102685.1	Melghirimyces	Thermoactinomycetaceae	Bacillales	Bacilli	Firmicutes	Bacteria
19269	Vibrio galatheae	g__Vibrio	f__Vibrionaceae	o__Enterobacterales	c__Gammaproteobacteria	p__Proteobacteria	0	0	0	0	1	0	1	GCF_000967545.1	Vibrio	Vibrionaceae	Vibrionales	Gammaproteobacteria	Proteobacteria	Bacteria
288	Xanthomonas fragariae	g__Xanthomonas	f__Xanthomonadaceae	o__Xanthomonadales	c__Gammaproteobacteria	p__Proteobacteria	0	1	4	0	36	18	5	GCF_001705565.1,GCF_001705545.1,GCF_900183975.1,GCF_900183985.1,GCF_900183995.1	Xanthomonas	Xanthomonadaceae	Xanthomonadales	Gammaproteobacteria	Proteobacteria	Bacteria
23712	Shewanella marina	g__Shewanella	f__Shewanellaceae	o__Enterobacterales	c__Gammaproteobacteria	p__Proteobacteria	0	1	0	0	0	0	1	GCF_000614975.1	Shewanella	Shewanellaceae	Alteromonadales	Gammaproteobacteria	Proteobacteria	Bacteria
31750	Pseudovibrio sp001941685	g__Pseudovibrio	f__Stappiaceae	o__Rhizobiales	c__Alphaproteobacteria	p__Proteobacteria	0	0	0	0	1	0	1	GCF_001941685.1	Pseudovibrio	Rhodobacteraceae	Rhodobacterales	Alphaproteobacteria	Proteobacteria	Bacteria
24199	Chryseobacterium sp002899825	g__Chryseobacterium	f__Weeksellaceae	o__Flavobacteriales	c__Bacteroidia	p__Bacteroidota	0	0	0	0	0	1	1	GCF_002899825.2	Chryseobacterium	Flavobacteriaceae	Flavobacteriales	Flavobacteriia	Bacteroidetes	Bacteria
20641	Mycobacterium angelicum	g__Mycobacterium	f__Mycobacteriaceae	o__Mycobacteriales	c__Actinobacteria	p__Actinobacteriota	0	0	0	0	1	0	1	GCF_002086155.1	Mycobacterium	Mycobacteriaceae	Corynebacteriales	Actinobacteria	Actinobacteria	Bacteria
13331	Microvirga lotononidis	g__Microvirga	f__Beijerinckiaceae	o__Rhizobiales	c__Alphaproteobacteria	p__Proteobacteria	0	1	0	0	0	0	1	GCF_000262405.1	Microvirga	Methylobacteriaceae	Rhizobiales	Alphaproteobacteria	Proteobacteria	Bacteria
33100	Flavobacterium defluvii	g__Flavobacterium	f__Flavobacteriaceae	o__Flavobacteriales	c__Bacteroidia	p__Bacteroidota	0	0	0	0	0	1	1	GCF_900129555.1	Flavobacterium	Flavobacteriaceae	Flavobacteriales	Flavobacteriia	Bacteroidetes	Bacteria
17612	Corynebacterium crudilactis	g__Corynebacterium	f__Mycobacteriaceae	o__Mycobacteriales	c__Actinobacteria	p__Actinobacteriota	0	1	0	0	0	0	1	GCF_001643015.1	Corynebacterium	Corynebacteriaceae	Corynebacteriales	Actinobacteria	Actinobacteria	Bacteria
29532	Bartonella koehlerae	g__Bartonella	f__Rhizobiaceae	o__Rhizobiales	c__Alphaproteobacteria	p__Proteobacteria	0	1	0	0	0	0	1	GCF_000706625.1	Bartonella	Bartonellaceae	Rhizobiales	Alphaproteobacteria	Proteobacteria	Bacteria
11827	Pelagibacter ubique_Q	g__Pelagibacter	f__Pelagibacteraceae	o__Pelagibacterales	c__Alphaproteobacteria	p__Proteobacteria	0	0	0	0	2	0	2	GCF_000504225.1,GCF_001179845.1	Candidatus Pelagibacter	Pelagibacteraceae	Pelagibacterales	Alphaproteobacteria	Proteobacteria	Bacteria
28541	Pelagibacter ubique_P	g__Pelagibacter	f__Pelagibacteraceae	o__Pelagibacterales	c__Alphaproteobacteria	p__Proteobacteria	0	0	0	0	1	0	1	GCF_001180165.1	Candidatus Pelagibacter	Pelagibacteraceae	Pelagibacterales	Alphaproteobacteria	Proteobacteria	Bacteria
3304	Pelagibacter ubique_R	g__Pelagibacter	f__Pelagibacteraceae	o__Pelagibacterales	c__Alphaproteobacteria	p__Proteobacteria	0	0	1	0	1	3	5	GCF_000012345.1,GCF_000384455.1,GCF_000153525.1,GCF_000372905.1,GCF_000472585.1	Candidatus Pelagibacter	Pelagibacteraceae	Pelagibacterales	Alphaproteobacteria	Proteobacteria	Bacteria
16736	Sinomicrobium oceani	g__Sinomicrobium	f__Flavobacteriaceae	o__Flavobacteriales	c__Bacteroidia	p__Bacteroidota	0	1	0	0	0	0	1	GCF_900119185.1	Sinomicrobium	Flavobacteriaceae	Flavobacteriales	Flavobacteriia	Bacteroidetes	Bacteria
13153	Selenomonas_B ruminantium	g__Selenomonas_B	f__Selenomonadaceae	o__Selenomonadales	c__Negativicutes	p__Firmicutes_C	0	1	0	0	0	1	2	GCF_000702545.1,GCF_900108415.1	Selenomonas	Selenomonadaceae	Selenomonadales	Negativicutes	Firmicutes	Bacteria
14756	Pelagibacter ubique_I	g__Pelagibacter	f__Pelagibacteraceae	o__Pelagibacterales	c__Alphaproteobacteria	p__Proteobacteria	0	0	0	0	1	0	1	GCF_001179965.1	Candidatus Pelagibacter	Pelagibacteraceae	Pelagibacterales	Alphaproteobacteria	Proteobacteria	Bacteria
26117	Xenorhabdus sp000798625	g__Xenorhabdus	f__Enterobacteriaceae	o__Enterobacterales	c__Gammaproteobacteria	p__Proteobacteria	0	0	0	0	0	1	1	GCF_000798625.1	Xenorhabdus	Morganellaceae	Enterobacterales	Gammaproteobacteria	Proteobacteria	Bacteria
19079	Pelagibacter ubique_K	g__Pelagibacter	f__Pelagibacteraceae	o__Pelagibacterales	c__Alphaproteobacteria	p__Proteobacteria	0	0	0	0	1	0	1	GCF_001180105.1	Candidatus Pelagibacter	Pelagibacteraceae	Pelagibacterales	Alphaproteobacteria	Proteobacteria	Bacteria
17225	Pelagibacter ubique_J	g__Pelagibacter	f__Pelagibacteraceae	o__Pelagibacterales	c__Alphaproteobacteria	p__Proteobacteria	0	0	0	0	1	0	1	GCF_001179985.1	Candidatus Pelagibacter	Pelagibacteraceae	Pelagibacterales	Alphaproteobacteria	Proteobacteria	Bacteria
26098	Pelagibacter ubique_M	g__Pelagibacter	f__Pelagibacteraceae	o__Pelagibacterales	c__Alphaproteobacteria	p__Proteobacteria	0	0	0	0	0	1	1	GCF_000701385.1	Candidatus Pelagibacter	Pelagibacteraceae	Pelagibacterales	Alphaproteobacteria	Proteobacteria	Bacteria
32303	Pelagibacter ubique_L	g__Pelagibacter	f__Pelagibacteraceae	o__Pelagibacterales	c__Alphaproteobacteria	p__Proteobacteria	0	0	0	0	0	1	1	GCF_000472605.1	Candidatus Pelagibacter	Pelagibacteraceae	Pelagibacterales	Alphaproteobacteria	Proteobacteria	Bacteria
4589	Bacillus_AB infantis	g__Bacillus_AB	f__Bacillaceae_A	o__Bacillales	c__Bacilli	p__Firmicutes	0	1	0	0	1	2	4	GCF_000473245.1,GCF_002238145.1,GCF_000153365.1,GCF_002858875.1	Bacillus	Bacillaceae	Bacillales	Bacilli	Firmicutes	Bacteria
31943	Pelagibacter ubique_A	g__Pelagibacter	f__Pelagibacteraceae	o__Pelagibacterales	c__Alphaproteobacteria	p__Proteobacteria	0	0	0	0	1	0	1	GCF_001180025.1	Candidatus Pelagibacter	Pelagibacteraceae	Pelagibacterales	Alphaproteobacteria	Proteobacteria	Bacteria
30951	Lysobacter sp000855665	g__Lysobacter	f__Xanthomonadaceae	o__Xanthomonadales	c__Gammaproteobacteria	p__Proteobacteria	0	0	0	0	1	0	1	GCF_000855665.1	Lysobacter	Xanthomonadaceae	Xanthomonadales	Gammaproteobacteria	Proteobacteria	Bacteria
32900	Pelagibacter ubique_C	g__Pelagibacter	f__Pelagibacteraceae	o__Pelagibacterales	c__Alphaproteobacteria	p__Proteobacteria	0	0	0	0	0	1	1	GCF_000472565.1	Candidatus Pelagibacter	Pelagibacteraceae	Pelagibacterales	Alphaproteobacteria	Proteobacteria	Bacteria
15713	Pelagibacter ubique_E	g__Pelagibacter	f__Pelagibacteraceae	o__Pelagibacterales	c__Alphaproteobacteria	p__Proteobacteria	0	0	0	0	1	0	1	GCF_001179925.1	Candidatus Pelagibacter	Pelagibacteraceae	Pelagibacterales	Alphaproteobacteria	Proteobacteria	Bacteria
30713	Mycolicibacterium rhodesiae_B	g__Mycolicibacterium	f__Mycobacteriaceae	o__Mycobacteriales	c__Actinobacteria	p__Actinobacteriota	0	1	0	0	0	0	1	GCF_000230935.1	Mycolicibacterium	Mycobacteriaceae	Corynebacteriales	Actinobacteria	Actinobacteria	Bacteria
26438	Mycolicibacterium rhodesiae_A	g__Mycolicibacterium	f__Mycobacteriaceae	o__Mycobacteriales	c__Actinobacteria	p__Actinobacteriota	0	1	0	0	0	0	1	GCF_000230895.2	Mycolicibacterium	Mycobacteriaceae	Corynebacteriales	Actinobacteria	Actinobacteria	Bacteria
29752	Pelagibacter ubique_F	g__Pelagibacter	f__Pelagibacteraceae	o__Pelagibacterales	c__Alphaproteobacteria	p__Proteobacteria	0	0	0	0	1	0	1	GCF_001180185.1	Candidatus Pelagibacter	Pelagibacteraceae	Pelagibacterales	Alphaproteobacteria	Proteobacteria	Bacteria
23568	Aldersonia kunmingensis	g__Aldersonia	f__Mycobacteriaceae	o__Mycobacteriales	c__Actinobacteria	p__Actinobacteriota	0	1	0	0	0	0	1	GCF_001646865.1	Rhodococcus	Nocardiaceae	Corynebacteriales	Actinobacteria	Actinobacteria	Bacteria
22582	Peptostreptococcus sp900112955	g__Peptostreptococcus	f__Peptostreptococcaceae	o__Peptostreptococcales	c__Clostridia	p__Firmicutes_A	0	0	0	0	1	0	1	GCF_900112955.1	Peptostreptococcus	Peptostreptococcaceae	Clostridiales	Clostridia	Firmicutes	Bacteria
32495	Phaeodactylibacter xiamenensis	g__Phaeodactylibacter	f__Saprospiraceae	o__Chitinophagales	c__Bacteroidia	p__Bacteroidota	0	1	0	0	0	0	1	GCF_000759025.1	Phaeodactylibacter	Haliscomenobacteraceae	Saprospirales	Saprospiria	Bacteroidetes	Bacteria
16489	Bariatricus massiliensis	g__Bariatricus	f__Lachnospiraceae	o__Lachnospirales	c__Clostridia	p__Firmicutes_A	0	1	0	0	0	0	1	GCF_900086725.1	Bariatricus	Lachnospiraceae	Clostridiales	Clostridia	Firmicutes	Bacteria
15990	Corynebacterium testudinoris	g__Corynebacterium	f__Mycobacteriaceae	o__Mycobacteriales	c__Actinobacteria	p__Actinobacteriota	0	1	0	0	0	0	1	GCF_001021045.1	Corynebacterium	Corynebacteriaceae	Corynebacteriales	Actinobacteria	Actinobacteria	Bacteria
9214	Lawsonibacter asaccharolyticus	g__Lawsonibacter	f__Oscillospiraceae	o__Oscillospirales	c__Clostridia	p__Firmicutes_A	0	1	0	0	1	0	2	GCF_001244495.1,GCF_003112755.1	Clostridium	Clostridiaceae	Clostridiales	Clostridia	Firmicutes	Bacteria
6100	Paenibacillus_G elgii	g__Paenibacillus_G	f__Paenibacillaceae	o__Paenibacillales	c__Bacilli_A	p__Firmicutes_I	0	0	0	0	3	0	3	GCF_000213315.1,GCF_001619725.1,GCF_003057575.1	Paenibacillus	Paenibacillaceae	Bacillales	Bacilli	Firmicutes	Bacteria
22668	Faecalicatena sp900120155	g__Faecalicatena	f__Lachnospiraceae	o__Lachnospirales	c__Clostridia	p__Firmicutes_A	0	0	0	0	0	1	1	GCF_900120155.1	Clostridium	Clostridiaceae	Clostridiales	Clostridia	Firmicutes	Bacteria
12133	Corynebacterium pyruviciproducens	g__Corynebacterium	f__Mycobacteriaceae	o__Mycobacteriales	c__Actinobacteria	p__Actinobacteriota	0	1	0	0	0	1	2	GCF_000411375.1,GCF_002847965.1	Corynebacterium	Corynebacteriaceae	Corynebacteriales	Actinobacteria	Actinobacteria	Bacteria
30540	Brevibacterium ihuae	g__Brevibacterium	f__Brevibacteriaceae	o__Actinomycetales	c__Actinobacteria	p__Actinobacteriota	0	0	0	0	1	0	1	GCF_900184225.1	Brevibacterium	Brevibacteriaceae	Micrococcales	Actinobacteria	Actinobacteria	Bacteria
22677	Kyrpidia tusciae	g__Kyrpidia	f__Kyrpidiaceae	o__Kyrpidiales	c__Alicyclobacillia	p__Firmicutes_K	0	1	0	0	0	0	1	GCF_000092905.1	Kyrpidia	Alicyclobacillaceae	Bacillales	Bacilli	Firmicutes	Bacteria
27201	Corynebacterium bouchesdurhonense	g__Corynebacterium	f__Mycobacteriaceae	o__Mycobacteriales	c__Actinobacteria	p__Actinobacteriota	0	1	0	0	0	0	1	GCF_900078305.2	Corynebacterium	Corynebacteriaceae	Corynebacteriales	Actinobacteria	Actinobacteria	Bacteria
8559	Streptomyces platensis	g__Streptomyces	f__Streptomycetaceae	o__Streptomycetales	c__Actinobacteria	p__Actinobacteriota	0	0	0	0	1	1	2	GCF_002119195.1,GCF_000829715.2	Streptomyces	Streptomycetaceae	Streptomycetales	Actinobacteria	Actinobacteria	Bacteria
8339	Oceanospirillum linum	g__Oceanospirillum	f__Halomonadaceae	o__Pseudomonadales	c__Gammaproteobacteria	p__Proteobacteria	0	1	0	0	0	1	2	GCF_001995095.2,GCF_900108075.1	Oceanospirillum	Oceanospirillaceae	Oceanospirillales	Gammaproteobacteria	Proteobacteria	Bacteria
8287	Erythrobacter_B marinus	g__Erythrobacter_B	f__Sphingomonadaceae	o__Sphingomonadales	c__Alphaproteobacteria	p__Proteobacteria	0	1	0	0	1	0	2	GCF_001021555.1,GCF_001013305.1	Erythrobacter	Erythrobacteraceae	Sphingomonadales	Alphaproteobacteria	Proteobacteria	Bacteria
14393	Erwinia toletana	g__Erwinia	f__Enterobacteriaceae	o__Enterobacterales	c__Gammaproteobacteria	p__Proteobacteria	0	1	0	0	0	0	1	GCF_000336255.1	Erwinia	Erwiniaceae	Enterobacterales	Gammaproteobacteria	Proteobacteria	Bacteria
8547	Bacillus_X sp001510645	g__Bacillus_X	f__Bacillaceae_A	o__Bacillales	c__Bacilli	p__Firmicutes	0	0	0	0	0	2	2	GCF_001510645.1,GCF_001541085.1	Paenibacillus	Paenibacillaceae	Bacillales	Bacilli	Firmicutes	Bacteria
11290	Salipiger aestuarii	g__Salipiger	f__Rhodobacteraceae	o__Rhodobacterales	c__Alphaproteobacteria	p__Proteobacteria	0	0	0	0	1	1	2	GCF_000259095.1,GCF_003259905.1	Citreicella	Rhodobacteraceae	Rhodobacterales	Alphaproteobacteria	Proteobacteria	Bacteria
10479	Pararhizobium rhizosphaerae	g__Pararhizobium	f__Rhizobiaceae	o__Rhizobiales	c__Alphaproteobacteria	p__Proteobacteria	0	1	0	0	1	0	2	GCF_001938945.1,GCF_002078095.1	Rhizobium	Rhizobiaceae	Rhizobiales	Alphaproteobacteria	Proteobacteria	Bacteria
25881	Alloiococcus otitis	g__Alloiococcus	f__Carnobacteriaceae	o__Lactobacillales	c__Bacilli	p__Firmicutes	0	1	0	0	0	0	1	GCF_000315445.1	Alloiococcus	Carnobacteriaceae	Lactobacillales	Bacilli	Firmicutes	Bacteria
24784	Mesomycoplasma collis	g__Mesomycoplasma	f__Metamycoplasmataceae	o__Mycoplasmatales	c__Bacilli	p__Firmicutes	0	1	0	0	0	0	1	GCF_000701825.1	Mycoplasma	Mycoplasmataceae	Mycoplasmatales	Mollicutes	Tenericutes	Bacteria
27827	Hydrogenobacter hydrogenophilus	g__Hydrogenobacter	f__Aquificaceae	o__Aquificales	c__Aquificae	p__Aquificota	0	0	0	0	1	0	1	GCF_900215655.1	Hydrogenobacter	Aquificaceae	Aquificales	Aquificae	Aquificae	Bacteria
33532	Streptomyces zhaozhouensis	g__Streptomyces	f__Streptomycetaceae	o__Streptomycetales	c__Actinobacteria	p__Actinobacteriota	0	0	0	0	1	0	1	GCF_900230195.1	Streptomyces	Streptomycetaceae	Streptomycetales	Actinobacteria	Actinobacteria	Bacteria
13005	Marinobacter sp000686085	g__Marinobacter	f__Oleiphilaceae	o__Pseudomonadales	c__Gammaproteobacteria	p__Proteobacteria	0	0	0	0	1	0	1	GCF_000686085.1	Marinobacter	Alteromonadaceae	Alteromonadales	Gammaproteobacteria	Proteobacteria	Bacteria
15749	Chlamydophila corallus	g__Chlamydophila	f__Chlamydiaceae	o__Chlamydiales	c__Chlamydiia	p__Verrucomicrobiota_A	0	0	0	0	1	0	1	GCF_002817655.1	Chlamydia	Chlamydiaceae	Chlamydiales	Chlamydiia	Chlamydiae	Bacteria
18320	Azoarcus_A sp001190925	g__Azoarcus_A	f__Rhodocyclaceae	o__Burkholderiales	c__Gammaproteobacteria	p__Proteobacteria	0	0	1	0	0	0	1	GCF_001190925.1	Azoarcus	Zoogloeaceae	Rhodocyclales	Betaproteobacteria	Proteobacteria	Bacteria
8902	Bosea thiooxidans	g__Bosea	f__Beijerinckiaceae	o__Rhizobiales	c__Alphaproteobacteria	p__Proteobacteria	0	1	0	0	1	0	2	GCF_900168195.1,GCF_001420315.1	Bosea	Bradyrhizobiaceae	Rhizobiales	Alphaproteobacteria	Proteobacteria	Bacteria
3720	Chromobacterium haemolyticum	g__Chromobacterium	f__Chromobacteriaceae	o__Burkholderiales	c__Gammaproteobacteria	p__Proteobacteria	0	1	0	0	3	1	5	GCF_000711885.1,GCF_000758475.1,GCF_002081815.1,GCF_002081855.1,GCF_003052545.1	Chromobacterium	Chromobacteriaceae	Neisseriales	Betaproteobacteria	Proteobacteria	Bacteria
11801	Pseudogulbenkiania ferrooxidans	g__Pseudogulbenkiania	f__Chromobacteriaceae	o__Burkholderiales	c__Gammaproteobacteria	p__Proteobacteria	0	0	1	0	0	1	2	GCF_000283535.1,GCF_000174355.1	Pseudogulbenkiania	Chromobacteriaceae	Neisseriales	Betaproteobacteria	Proteobacteria	Bacteria
17564	Carnobacterium_A sp001483965	g__Carnobacterium_A	f__Carnobacteriaceae	o__Lactobacillales	c__Bacilli	p__Firmicutes	0	0	1	0	0	0	1	GCF_001483965.1	Carnobacterium	Carnobacteriaceae	Lactobacillales	Bacilli	Firmicutes	Bacteria
27501	Acidaminococcus massiliensis	g__Acidaminococcus	f__Acidaminococcaceae	o__Acidaminococcales	c__Negativicutes	p__Firmicutes_C	0	0	0	0	0	1	1	GCF_900095825.1	Acidaminococcus	Acidaminococcaceae	Acidaminococcales	Negativicutes	Firmicutes	Bacteria
26196	Calditerricola satsumensis	g__Calditerricola	f__Calditerricolaceae	o__Calditerricolales	c__Bacilli_A	p__Firmicutes_I	0	1	0	0	0	0	1	GCF_001311905.1	Calditerricola	Bacillaceae	Bacillales	Bacilli	Firmicutes	Bacteria
33444	Glycomyces arizonensis	g__Glycomyces	f__Micromonosporaceae	o__Mycobacteriales	c__Actinobacteria	p__Actinobacteriota	0	1	0	0	0	0	1	GCF_000482705.1	Glycomyces	Glycomycetaceae	Glycomycetales	Actinobacteria	Actinobacteria	Bacteria
26276	Granulicella pectinivorans	g__Granulicella	f__Acidobacteriaceae	o__Acidobacteriales	c__Acidobacteriae	p__Acidobacteriota	0	1	0	0	0	0	1	GCF_900114625.1	Granulicella	Acidobacteriaceae	Acidobacteriales	Acidobacteriia	Acidobacteria	Bacteria
10747	Bifidobacterium lemurum	g__Bifidobacterium	f__Bifidobacteriaceae	o__Actinomycetales	c__Actinobacteria	p__Actinobacteriota	0	1	0	0	1	0	2	GCF_001895165.1,GCF_002259665.1	Bifidobacterium	Bifidobacteriaceae	Bifidobacteriales	Actinobacteria	Actinobacteria	Bacteria
1541	Bacillus_H clausii	g__Bacillus_H	f__Bacillaceae_D	o__Bacillales	c__Bacilli	p__Firmicutes	0	0	1	0	9	0	5	GCF_002250115.1,GCF_002271555.1,GCF_002271575.1,GCF_002271655.1,GCF_002272085.1	Bacillus	Bacillaceae	Bacillales	Bacilli	Firmicutes	Bacteria
14339	Yoonia vestfoldensis_A	g__Yoonia	f__Rhodobacteraceae	o__Rhodobacterales	c__Alphaproteobacteria	p__Proteobacteria	0	0	0	0	0	1	1	GCF_000152785.1	Yoonia	Rhodobacteraceae	Rhodobacterales	Alphaproteobacteria	Proteobacteria	Bacteria
19002	Yoonia vestfoldensis_B	g__Yoonia	f__Rhodobacteraceae	o__Rhodobacterales	c__Alphaproteobacteria	p__Proteobacteria	0	1	0	0	0	0	1	GCF_002158905.1	Yoonia	Rhodobacteraceae	Rhodobacterales	Alphaproteobacteria	Proteobacteria	Bacteria
11627	Helicobacter_D apodemus	g__Helicobacter_D	f__Helicobacteraceae	o__Campylobacterales	c__Campylobacteria	p__Campylobacterota	0	1	1	0	0	0	2	GCF_000765745.2,GCF_003097575.1	Helicobacter	Helicobacteraceae	Campylobacterales	Epsilonproteobacteria	Proteobacteria	Bacteria
4873	Hungatella celerecrescens_B	g__Hungatella	f__Lachnospiraceae	o__Lachnospirales	c__Clostridia	p__Firmicutes_A	0	0	0	0	2	0	2	GCF_000732605.1,GCF_001517445.1	Lachnoclostridium	Lachnospiraceae	Clostridiales	Clostridia	Firmicutes	Bacteria
2770	Afipia sp000497575	g__Afipia	f__Xanthobacteraceae	o__Rhizobiales	c__Alphaproteobacteria	p__Proteobacteria	0	0	0	0	6	0	5	GCF_000497555.1,GCF_000497575.1,GCF_000497595.1,GCF_000497615.1,GCF_000497635.1	Afipia	Bradyrhizobiaceae	Rhizobiales	Alphaproteobacteria	Proteobacteria	Bacteria
28843	Sporolactobacillus inulinus	g__Sporolactobacillus	f__Sporolactobacillaceae	o__Bacillales	c__Bacilli	p__Firmicutes	0	0	0	0	1	0	1	GCF_000222445.2	Sporolactobacillus	Sporolactobacillaceae	Bacillales	Bacilli	Firmicutes	Bacteria
21606	Chryseobacterium sp000745795	g__Chryseobacterium	f__Weeksellaceae	o__Flavobacteriales	c__Bacteroidia	p__Bacteroidota	0	0	0	0	0	1	1	GCF_000745795.1	Chryseobacterium	Flavobacteriaceae	Flavobacteriales	Flavobacteriia	Bacteroidetes	Bacteria
27490	Anaerotignum neopropionicum	g__Anaerotignum	f__Anaerotignaceae	o__Lachnospirales	c__Clostridia	p__Firmicutes_A	0	1	0	0	0	0	1	GCF_001571775.1	Anaerotignum	Lachnospiraceae	Clostridiales	Clostridia	Firmicutes	Bacteria
18071	Acidipropionibacterium jensenii	g__Acidipropionibacterium	f__Propionibacteriaceae	o__Propionibacteriales	c__Actinobacteria	p__Actinobacteriota	0	1	0	0	0	0	1	GCF_000425285.1	Acidipropionibacterium	Propionibacteriaceae	Propionibacteriales	Actinobacteria	Actinobacteria	Bacteria
24954	Pseudarthrobacter sp002929465	g__Pseudarthrobacter	f__Micrococcaceae	o__Actinomycetales	c__Actinobacteria	p__Actinobacteriota	0	0	0	0	0	1	1	GCF_002929465.1	Arthrobacter	Micrococcaceae	Micrococcales	Actinobacteria	Actinobacteria	Bacteria
17719	Mogibacterium diversum	g__Mogibacterium	f__Anaerovoracaceae	o__Peptostreptococcales	c__Clostridia	p__Firmicutes_A	0	0	1	0	0	0	1	GCF_002998925.1	Mogibacterium	Clostridiales Family XIII. Incertae Sedis	Clostridiales	Clostridia	Firmicutes	Bacteria
6350	Thauera chlorobenzoica	g__Thauera	f__Rhodocyclaceae	o__Burkholderiales	c__Gammaproteobacteria	p__Proteobacteria	0	1	0	0	0	1	2	GCF_001922305.1,GCF_900108255.1	Thauera	Zoogloeaceae	Rhodocyclales	Betaproteobacteria	Proteobacteria	Bacteria
27664	Arthrobacter_C castelli	g__Arthrobacter_C	f__Micrococcaceae	o__Actinomycetales	c__Actinobacteria	p__Actinobacteriota	0	1	0	0	0	0	1	GCF_000430705.1	Arthrobacter	Micrococcaceae	Micrococcales	Actinobacteria	Actinobacteria	Bacteria
4489	Gleimia europaea_A	g__Gleimia	f__Actinomycetaceae	o__Actinomycetales	c__Actinobacteria	p__Actinobacteriota	0	0	0	0	1	3	4	GCF_000758775.1,GCF_001812395.1,GCF_001813085.1,GCF_002871995.1	Actinomyces	Actinomycetaceae	Actinomycetales	Actinobacteria	Actinobacteria	Bacteria
2724	Mycoplasmoides genitalium	g__Mycoplasmoides	f__Mycoplasmoidaceae	o__Mycoplasmatales	c__Bacilli	p__Firmicutes	0	1	4	0	1	0	5	GCF_000027325.1,GCF_000292405.1,GCF_000292445.1,GCF_000292485.1,GCF_000292505.1	Mycoplasma	Mycoplasmataceae	Mycoplasmatales	Mollicutes	Tenericutes	Bacteria
421	Escherichia marmotae	g__Escherichia	f__Enterobacteriaceae	o__Enterobacterales	c__Gammaproteobacteria	p__Proteobacteria	0	0	1	0	28	8	5	GCF_002900365.1,GCF_000208565.1,GCF_001561675.1,GCF_002965085.1,GCF_002965105.1	Escherichia	Enterobacteriaceae	Enterobacterales	Gammaproteobacteria	Proteobacteria	Bacteria
31905	Streptobacillus hongkongensis	g__Streptobacillus	f__Leptotrichiaceae	o__Fusobacteriales	c__Fusobacteriia	p__Fusobacteriota	0	1	0	0	0	0	1	GCF_001559795.1	Streptobacillus	Leptotrichiaceae	Fusobacteriales	Fusobacteriia	Fusobacteria	Bacteria
13872	Pseudarthrobacter sp002953935	g__Pseudarthrobacter	f__Micrococcaceae	o__Actinomycetales	c__Actinobacteria	p__Actinobacteriota	0	0	1	0	0	0	1	GCF_002953935.1	Arthrobacter	Micrococcaceae	Micrococcales	Actinobacteria	Actinobacteria	Bacteria
4344	Mycolicibacterium obuense	g__Mycolicibacterium	f__Mycobacteriaceae	o__Mycobacteriales	c__Actinobacteria	p__Actinobacteriota	0	1	0	0	2	1	4	GCF_001044245.1,GCF_001905565.1,GCF_003254575.1,GCF_000974925.2	Mycolicibacterium	Mycobacteriaceae	Corynebacteriales	Actinobacteria	Actinobacteria	Bacteria
32620	Bosea sp900113835	g__Bosea	f__Beijerinckiaceae	o__Rhizobiales	c__Alphaproteobacteria	p__Proteobacteria	0	0	0	0	0	1	1	GCF_900113835.1	Bosea	Bradyrhizobiaceae	Rhizobiales	Alphaproteobacteria	Proteobacteria	Bacteria
29003	Pseudomonas_E sp000282215	g__Pseudomonas_E	f__Pseudomonadaceae	o__Pseudomonadales	c__Gammaproteobacteria	p__Proteobacteria	0	0	0	0	1	0	1	GCF_000282215.1	Pseudomonas	Pseudomonadaceae	Pseudomonadales	Gammaproteobacteria	Proteobacteria	Bacteria
7985	Helicobacter_H sp900199585	g__Helicobacter_H	f__Helicobacteraceae	o__Campylobacterales	c__Campylobacteria	p__Campylobacterota	0	0	0	0	1	1	2	GCF_900199535.1,GCF_900199585.1	Helicobacter	Helicobacteraceae	Campylobacterales	Epsilonproteobacteria	Proteobacteria	Bacteria
3022	Paenarthrobacter sp001423565	g__Paenarthrobacter	f__Micrococcaceae	o__Actinomycetales	c__Actinobacteria	p__Actinobacteriota	0	0	0	0	2	4	5	GCF_000812065.1,GCF_001423565.1,GCF_000374945.1,GCF_001662445.1,GCF_003208515.1	Arthrobacter	Micrococcaceae	Micrococcales	Actinobacteria	Actinobacteria	Bacteria
1360	Pantoea eucrina	g__Pantoea	f__Enterobacteriaceae	o__Enterobacterales	c__Gammaproteobacteria	p__Proteobacteria	0	0	1	0	2	1	4	GCF_000784875.1,GCF_002095385.1,GCF_002928325.1,GCF_001881025.1	Pantoea	Erwiniaceae	Enterobacterales	Gammaproteobacteria	Proteobacteria	Bacteria
22786	Rhodanobacter sp002001165	g__Rhodanobacter	f__Rhodanobacteraceae	o__Xanthomonadales	c__Gammaproteobacteria	p__Proteobacteria	0	0	0	0	1	0	1	GCF_002001165.1	Rhodanobacter	Rhodanobacteraceae	Xanthomonadales	Gammaproteobacteria	Proteobacteria	Bacteria
27582	Pontibacter ramchanderi	g__Pontibacter	f__Hymenobacteraceae	o__Cytophagales	c__Bacteroidia	p__Bacteroidota	0	0	0	0	1	0	1	GCF_002846395.1	Pontibacter	Hymenobacteraceae	Cytophagales	Cytophagia	Bacteroidetes	Bacteria
2088	Borreliella afzelii	g__Borreliella	f__Borreliaceae	o__Borreliales	c__Spirochaetia	p__Spirochaetota	0	1	3	2	1	0	5	GCF_000304735.1,GCF_000222835.1,GCF_000741005.1,GCF_000962775.1,GCF_000165595.2	Borreliella	Borreliaceae	Spirochaetales	Spirochaetia	Spirochaetes	Bacteria
855	Pseudomonas_E sp001655595	g__Pseudomonas_E	f__Pseudomonadaceae	o__Pseudomonadales	c__Gammaproteobacteria	p__Proteobacteria	0	0	1	0	8	9	5	GCF_001655595.1,GCF_000817905.1,GCF_002112985.1,GCF_002113055.1,GCF_002113135.1	Pseudomonas	Pseudomonadaceae	Pseudomonadales	Gammaproteobacteria	Proteobacteria	Bacteria
24333	Erythrobacter_A sp001678665	g__Erythrobacter_A	f__Sphingomonadaceae	o__Sphingomonadales	c__Alphaproteobacteria	p__Proteobacteria	0	0	0	0	1	0	1	GCF_001678665.1	Erythrobacter	Erythrobacteraceae	Sphingomonadales	Alphaproteobacteria	Proteobacteria	Bacteria
493	Mycoplasmopsis bovis	g__Mycoplasmopsis	f__Metamycoplasmataceae	o__Mycoplasmatales	c__Bacilli	p__Firmicutes	0	1	10	0	18	2	5	GCF_000183385.1,GCF_000219375.1,GCF_000270525.1,GCF_000696015.1,GCF_001043135.1	Mycoplasma	Mycoplasmataceae	Mycoplasmatales	Mollicutes	Tenericutes	Bacteria
840	Pantoea_B calida	g__Pantoea_B	f__Enterobacteriaceae	o__Enterobacterales	c__Gammaproteobacteria	p__Proteobacteria	0	0	2	0	4	0	5	GCF_000784965.1,GCF_002953215.1,GCF_002095355.1,GCF_002918995.1,GCF_002919015.1	Pantoea	Erwiniaceae	Enterobacterales	Gammaproteobacteria	Proteobacteria	Bacteria
15973	Maribacter_A sp000153165	g__Maribacter_A	f__Flavobacteriaceae	o__Flavobacteriales	c__Bacteroidia	p__Bacteroidota	0	0	1	0	0	0	1	GCF_000153165.2	Maribacter	Flavobacteriaceae	Flavobacteriales	Flavobacteriia	Bacteroidetes	Bacteria
32530	Boudabousia sp001856685	g__Boudabousia	f__Actinomycetaceae	o__Actinomycetales	c__Actinobacteria	p__Actinobacteriota	0	0	1	0	0	0	1	GCF_001856685.1	Actinomyces	Actinomycetaceae	Actinomycetales	Actinobacteria	Actinobacteria	Bacteria
21673	Thermocrinis sp000702425	g__Thermocrinis	f__Aquificaceae	o__Aquificales	c__Aquificae	p__Aquificota	0	0	0	0	0	1	1	GCF_000702425.1	Thermocrinis	Aquificaceae	Aquificales	Aquificae	Aquificae	Bacteria
28044	Yoonia sp000169435	g__Yoonia	f__Rhodobacteraceae	o__Rhodobacterales	c__Alphaproteobacteria	p__Proteobacteria	0	0	0	0	1	0	1	GCF_000169435.1	Roseobacter	Rhodobacteraceae	Rhodobacterales	Alphaproteobacteria	Proteobacteria	Bacteria
31211	GCF-000287355 sp000287355	g__GCF-000287355	f__Enterobacteriaceae	o__Enterobacterales	c__Gammaproteobacteria	p__Proteobacteria	0	1	0	0	0	0	1	GCF_000287355.1		Enterobacteriaceae	Enterobacterales	Gammaproteobacteria	Proteobacteria	Bacteria
12297	Pseudomonas_A stutzeri_G	g__Pseudomonas_A	f__Pseudomonadaceae	o__Pseudomonadales	c__Gammaproteobacteria	p__Proteobacteria	0	0	0	0	1	0	1	GCF_000341615.1	Pseudomonas	Pseudomonadaceae	Pseudomonadales	Gammaproteobacteria	Proteobacteria	Bacteria
12758	Bacillus haynesii	g__Bacillus	f__Bacillaceae	o__Bacillales	c__Bacilli	p__Firmicutes	0	0	0	0	0	1	1	GCF_001969855.1	Bacillus	Bacillaceae	Bacillales	Bacilli	Firmicutes	Bacteria
31148	Brevibacterium sp900169365	g__Brevibacterium	f__Brevibacteriaceae	o__Actinomycetales	c__Actinobacteria	p__Actinobacteriota	0	0	0	0	1	0	1	GCF_900169365.1	Brevibacterium	Brevibacteriaceae	Micrococcales	Actinobacteria	Actinobacteria	Bacteria
30909	Arenibacter troitsensis	g__Arenibacter	f__Flavobacteriaceae	o__Flavobacteriales	c__Bacteroidia	p__Bacteroidota	0	0	0	0	0	1	1	GCF_900177645.1	Arenibacter	Flavobacteriaceae	Flavobacteriales	Flavobacteriia	Bacteroidetes	Bacteria
970	Pseudomonas_E veronii	g__Pseudomonas_E	f__Pseudomonadaceae	o__Pseudomonadales	c__Gammaproteobacteria	p__Proteobacteria	0	0	2	0	8	3	5	GCF_002028325.1,GCF_002949975.1,GCF_000350565.1,GCF_000982395.1,GCF_001439695.1	Pseudomonas	Pseudomonadaceae	Pseudomonadales	Gammaproteobacteria	Proteobacteria	Bacteria
1593	Helicobacter_E bizzozeronii	g__Helicobacter_E	f__Helicobacteraceae	o__Campylobacterales	c__Campylobacteria	p__Campylobacterota	0	1	0	0	1	8	5	GCF_000237285.1,GCF_000263275.1,GCF_900195275.1,GCF_900196745.1,GCF_900196755.1	Helicobacter	Helicobacteraceae	Campylobacterales	Epsilonproteobacteria	Proteobacteria	Bacteria
15152	Acetanaerobacterium elongatum	g__Acetanaerobacterium	f__Ruminococcaceae	o__Oscillospirales	c__Clostridia	p__Firmicutes_A	0	1	0	0	0	0	1	GCF_900103835.1	Acetanaerobacterium	Ruminococcaceae	Clostridiales	Clostridia	Firmicutes	Bacteria
26610	Streptomyces noursei	g__Streptomyces	f__Streptomycetaceae	o__Streptomycetales	c__Actinobacteria	p__Actinobacteriota	0	1	0	0	0	0	1	GCF_001704275.1	Streptomyces	Streptomycetaceae	Streptomycetales	Actinobacteria	Actinobacteria	Bacteria
11498	Kinetoplastibacterium blastocrithidii	g__Kinetoplastibacterium	f__Burkholderiaceae	o__Burkholderiales	c__Gammaproteobacteria	p__Proteobacteria	0	1	1	0	0	0	2	GCF_000319245.1,GCF_000340925.1	Candidatus Kinetoplastibacterium			Betaproteobacteria	Proteobacteria	Bacteria
1184	Ruminococcus_E bromii_B	g__Ruminococcus_E	f__Acutalibacteraceae	o__Oscillospirales	c__Clostridia	p__Firmicutes_A	0	0	0	0	3	0	3	GCF_002834165.1,GCF_002834235.1,GCF_900291485.1	Ruminococcus	Ruminococcaceae	Clostridiales	Clostridia	Firmicutes	Bacteria
6544	Mycolicibacter arupensis	g__Mycolicibacter	f__Mycobacteriaceae	o__Mycobacteriales	c__Actinobacteria	p__Actinobacteriota	0	0	0	0	3	0	3	GCF_000970885.2,GCF_000972915.1,GCF_002086515.1	Mycolicibacter	Mycobacteriaceae	Corynebacteriales	Actinobacteria	Actinobacteria	Bacteria
26932	Halomonas gudaonensis	g__Halomonas	f__Halomonadaceae	o__Pseudomonadales	c__Gammaproteobacteria	p__Proteobacteria	0	1	0	0	0	0	1	GCF_900100195.1	Halomonas	Halomonadaceae	Oceanospirillales	Gammaproteobacteria	Proteobacteria	Bacteria
13263	Roseovarius confluentis	g__Roseovarius	f__Rhodobacteraceae	o__Rhodobacterales	c__Alphaproteobacteria	p__Proteobacteria	0	0	0	0	1	0	1	GCF_002917925.1	Roseovarius	Rhodobacteraceae	Rhodobacterales	Alphaproteobacteria	Proteobacteria	Bacteria
20338	Limnohabitans sp002778285	g__Limnohabitans	f__Burkholderiaceae	o__Burkholderiales	c__Gammaproteobacteria	p__Proteobacteria	0	0	0	0	1	0	1	GCF_002778285.1	Limnohabitans	Comamonadaceae	Burkholderiales	Betaproteobacteria	Proteobacteria	Bacteria
863	Leptospira noguchii	g__Leptospira	f__Leptospiraceae	o__Leptospirales	c__Leptospirae	p__Spirochaetota	0	1	0	0	14	1	5	GCF_000306255.2,GCF_000216255.2,GCF_000243535.2,GCF_000243575.1,GCF_000244775.1	Leptospira	Leptospiraceae	Leptospirales	Spirochaetia	Spirochaetes	Bacteria
19148	Aestuariibacter salexigens	g__Aestuariibacter	f__Alteromonadaceae	o__Enterobacterales	c__Gammaproteobacteria	p__Proteobacteria	0	1	0	0	0	0	1	GCF_000429145.1	Aestuariibacter	Alteromonadaceae	Alteromonadales	Gammaproteobacteria	Proteobacteria	Bacteria
18253	Anaerovibrio sp000622005	g__Anaerovibrio	f__Selenomonadaceae	o__Selenomonadales	c__Negativicutes	p__Firmicutes_C	0	0	0	0	0	1	1	GCF_000622005.1	Anaerovibrio	Selenomonadaceae	Selenomonadales	Negativicutes	Firmicutes	Bacteria
34003	Novosphingobium guangzhouense	g__Novosphingobium	f__Sphingomonadaceae	o__Sphingomonadales	c__Alphaproteobacteria	p__Proteobacteria	0	0	0	0	1	0	1	GCF_002896965.1	Novosphingobium	Sphingomonadaceae	Sphingomonadales	Alphaproteobacteria	Proteobacteria	Bacteria
2851	Pseudomonas_E trivialis_B	g__Pseudomonas_E	f__Pseudomonadaceae	o__Pseudomonadales	c__Gammaproteobacteria	p__Proteobacteria	0	0	1	0	0	5	5	GCF_001186335.1,GCF_900004655.1,GCF_900004795.1,GCF_900005865.1,GCF_900005875.1	Pseudomonas	Pseudomonadaceae	Pseudomonadales	Gammaproteobacteria	Proteobacteria	Bacteria
31458	Myxococcus hansupus	g__Myxococcus	f__Myxococcaceae	o__Myxococcales	c__Myxococcia	p__Myxococcota	0	0	1	0	0	0	1	GCF_000280925.3	Myxococcus	Myxococcaceae	Myxococcales	Deltaproteobacteria	Proteobacteria	Bacteria
4317	Rhodococcus sp002259415	g__Rhodococcus	f__Mycobacteriaceae	o__Mycobacteriales	c__Actinobacteria	p__Actinobacteriota	0	0	0	0	2	2	4	GCF_002259155.1,GCF_002259285.1,GCF_000759005.1,GCF_002259415.1	Rhodococcus	Nocardiaceae	Corynebacteriales	Actinobacteria	Actinobacteria	Bacteria
15649	Amycolatopsis coloradensis	g__Amycolatopsis	f__Pseudonocardiaceae	o__Mycobacteriales	c__Actinobacteria	p__Actinobacteriota	0	0	0	0	0	1	1	GCF_001953865.1	Amycolatopsis	Pseudonocardiaceae	Pseudonocardiales	Actinobacteria	Actinobacteria	Bacteria
4807	Aeromonas media	g__Aeromonas	f__Aeromonadaceae	o__Enterobacterales	c__Gammaproteobacteria	p__Proteobacteria	0	0	1	0	2	1	4	GCF_000287215.2,GCF_000754915.1,GCF_000754925.1,GCF_000819985.1	Aeromonas	Aeromonadaceae	Aeromonadales	Gammaproteobacteria	Proteobacteria	Bacteria
12073	Chryseobacterium jejuense	g__Chryseobacterium	f__Weeksellaceae	o__Flavobacteriales	c__Bacteroidia	p__Bacteroidota	0	0	0	0	1	1	2	GCF_900446855.1,GCF_900100075.1	Chryseobacterium	Flavobacteriaceae	Flavobacteriales	Flavobacteriia	Bacteroidetes	Bacteria
21552	Bradyrhizobium embrapense	g__Bradyrhizobium	f__Xanthobacteraceae	o__Rhizobiales	c__Alphaproteobacteria	p__Proteobacteria	0	0	0	0	1	0	1	GCF_001189235.2	Bradyrhizobium	Bradyrhizobiaceae	Rhizobiales	Alphaproteobacteria	Proteobacteria	Bacteria
13086	Morganella psychrotolerans_A	g__Morganella	f__Enterobacteriaceae	o__Enterobacterales	c__Gammaproteobacteria	p__Proteobacteria	0	1	0	0	0	0	1	GCF_001676155.1	Morganella	Morganellaceae	Enterobacterales	Gammaproteobacteria	Proteobacteria	Bacteria
12694	Morganella psychrotolerans_B	g__Morganella	f__Enterobacteriaceae	o__Enterobacterales	c__Gammaproteobacteria	p__Proteobacteria	0	0	0	0	2	0	2	GCF_001676055.1,GCF_001676225.1	Morganella	Morganellaceae	Enterobacterales	Gammaproteobacteria	Proteobacteria	Bacteria
13594	Nocardia nova_A	g__Nocardia	f__Mycobacteriaceae	o__Mycobacteriales	c__Actinobacteria	p__Actinobacteriota	0	1	0	0	0	0	1	GCF_000523235.1	Nocardia	Nocardiaceae	Corynebacteriales	Actinobacteria	Actinobacteria	Bacteria
10517	Nocardia nova_B	g__Nocardia	f__Mycobacteriaceae	o__Mycobacteriales	c__Actinobacteria	p__Actinobacteriota	0	0	0	0	2	0	2	GCF_002933465.1,GCF_002933535.1	Nocardia	Nocardiaceae	Corynebacteriales	Actinobacteria	Actinobacteria	Bacteria
24560	Microterricola viridarii_A	g__Microterricola	f__Microbacteriaceae	o__Actinomycetales	c__Actinobacteria	p__Actinobacteriota	0	1	0	0	0	0	1	GCF_001542775.1	Microterricola	Microbacteriaceae	Micrococcales	Actinobacteria	Actinobacteria	Bacteria
23408	Formosa haliotis	g__Formosa	f__Flavobacteriaceae	o__Flavobacteriales	c__Bacteroidia	p__Bacteroidota	0	1	0	0	0	0	1	GCF_001685485.1	Formosa	Flavobacteriaceae	Flavobacteriales	Flavobacteriia	Bacteroidetes	Bacteria
20395	Pararhizobium polonicum	g__Pararhizobium	f__Rhizobiaceae	o__Rhizobiales	c__Alphaproteobacteria	p__Proteobacteria	0	1	0	0	0	0	1	GCF_001687365.1	Pararhizobium	Rhizobiaceae	Rhizobiales	Alphaproteobacteria	Proteobacteria	Bacteria
20629	Corynebacterium falsenii	g__Corynebacterium	f__Mycobacteriaceae	o__Mycobacteriales	c__Actinobacteria	p__Actinobacteriota	0	1	0	0	0	0	1	GCF_000525655.1	Corynebacterium	Corynebacteriaceae	Corynebacteriales	Actinobacteria	Actinobacteria	Bacteria
3622	Cellulosimicrobium aquatile	g__Cellulosimicrobium	f__Cellulomonadaceae	o__Actinomycetales	c__Actinobacteria	p__Actinobacteriota	0	0	1	0	4	0	5	GCF_002105775.1,GCF_000321105.1,GCF_001570825.1,GCF_002127155.1,GCF_900155925.1	Cellulosimicrobium	Promicromonosporaceae	Micrococcales	Actinobacteria	Actinobacteria	Bacteria
27232	Gemmatimonas phototrophica	g__Gemmatimonas	f__Gemmatimonadaceae	o__Gemmatimonadales	c__Gemmatimonadetes	p__Gemmatimonadota	0	1	0	0	0	0	1	GCF_000695095.2	Gemmatimonas	Gemmatimonadaceae	Gemmatimonadales	Gemmatimonadetes	Gemmatimonadetes	Bacteria
6445	Paenibacillus_G mucilaginosus	g__Paenibacillus_G	f__Paenibacillaceae	o__Paenibacillales	c__Bacilli_A	p__Firmicutes_I	0	1	2	0	0	0	3	GCF_000250655.1,GCF_000218915.1,GCF_000258535.2	Paenibacillus	Paenibacillaceae	Bacillales	Bacilli	Firmicutes	Bacteria
239	Vibrio cyclitrophicus	g__Vibrio	f__Vibrionaceae	o__Enterobacterales	c__Gammaproteobacteria	p__Proteobacteria	0	0	0	0	7	66	5	GCF_000473545.1,GCF_000972275.1,GCF_001238475.1,GCF_001675855.1,GCF_001675875.1	Vibrio	Vibrionaceae	Vibrionales	Gammaproteobacteria	Proteobacteria	Bacteria
18981	Corynebacterium urinapleomorphum	g__Corynebacterium	f__Mycobacteriaceae	o__Mycobacteriales	c__Actinobacteria	p__Actinobacteriota	0	1	0	0	0	0	1	GCF_900155535.1	Corynebacterium	Corynebacteriaceae	Corynebacteriales	Actinobacteria	Actinobacteria	Bacteria
23908	Massilia_A sp001425045	g__Massilia_A	f__Burkholderiaceae	o__Burkholderiales	c__Gammaproteobacteria	p__Proteobacteria	0	0	0	0	0	1	1	GCF_001425045.1	Massilia	Oxalobacteraceae	Burkholderiales	Betaproteobacteria	Proteobacteria	Bacteria
16208	Lamprocystis purpurea	g__Lamprocystis	f__Chromatiaceae	o__Chromatiales	c__Gammaproteobacteria	p__Proteobacteria	0	1	0	0	0	0	1	GCF_000379525.1	Lamprocystis	Chromatiaceae	Chromatiales	Gammaproteobacteria	Proteobacteria	Bacteria
32311	Methylobacterium sp000372825	g__Methylobacterium	f__Beijerinckiaceae	o__Rhizobiales	c__Alphaproteobacteria	p__Proteobacteria	0	0	0	0	0	1	1	GCF_000372825.1	Methylobacterium	Methylobacteriaceae	Rhizobiales	Alphaproteobacteria	Proteobacteria	Bacteria
11253	Paraburkholderia phytofirmans	g__Paraburkholderia	f__Burkholderiaceae	o__Burkholderiales	c__Gammaproteobacteria	p__Proteobacteria	0	0	1	0	0	1	2	GCF_000020125.1,GCF_003001875.1	Paraburkholderia	Burkholderiaceae	Burkholderiales	Betaproteobacteria	Proteobacteria	Bacteria
8720	Corynebacterium mastitidis	g__Corynebacterium	f__Mycobacteriaceae	o__Mycobacteriales	c__Actinobacteria	p__Actinobacteriota	0	1	0	0	1	0	2	GCF_000375365.1,GCF_002835695.1	Corynebacterium	Corynebacteriaceae	Corynebacteriales	Actinobacteria	Actinobacteria	Bacteria
26104	Prosthecochloris sp002113825	g__Prosthecochloris	f__Chlorobiaceae	o__Chlorobiales	c__Chlorobia	p__Bacteroidota	0	0	1	0	0	0	1	GCF_002113825.1	Prosthecochloris	Chlorobiaceae	Chlorobiales	Chlorobia	Chlorobi	Bacteria
17714	Azospirillum humicireducens	g__Azospirillum	f__Azospirillaceae	o__Azospirillales	c__Alphaproteobacteria	p__Proteobacteria	0	1	0	0	0	0	1	GCF_001639105.2	Azospirillum	Rhodospirillaceae	Rhodospirillales	Alphaproteobacteria	Proteobacteria	Bacteria
29224	Nitrospira nitrificans	g__Nitrospira	f__Nitrospiraceae	o__Nitrospirales	c__Nitrospiria	p__Nitrospirota	0	0	0	0	1	0	1	GCF_001458775.1	Nitrospira	Nitrospiraceae	Nitrospirales	Nitrospira	Nitrospirae	Bacteria
16083	Sphningosinicella sp003012735	g__Sphningosinicella	f__Sphingomonadaceae	o__Sphingomonadales	c__Alphaproteobacteria	p__Proteobacteria	0	0	0	0	1	0	1	GCF_003012735.1	Sphingosinicella	Sphingomonadaceae	Sphingomonadales	Alphaproteobacteria	Proteobacteria	Bacteria
24290	Sinosporangium album	g__Sinosporangium	f__Streptosporangiaceae	o__Streptosporangiales	c__Actinobacteria	p__Actinobacteriota	0	1	0	0	0	0	1	GCF_900100605.1	Sinosporangium	Streptosporangiaceae	Streptosporangiales	Actinobacteria	Actinobacteria	Bacteria
14134	Actinoplanes caeruleus	g__Actinoplanes	f__Micromonosporaceae	o__Mycobacteriales	c__Actinobacteria	p__Actinobacteriota	0	1	0	0	0	0	1	GCF_001884705.1	Couchioplanes	Micromonosporaceae	Micromonosporales	Actinobacteria	Actinobacteria	Bacteria
24552	Halomonas chromatireducens	g__Halomonas	f__Halomonadaceae	o__Pseudomonadales	c__Gammaproteobacteria	p__Proteobacteria	0	1	0	0	0	0	1	GCF_001545155.1	Halomonas	Halomonadaceae	Oceanospirillales	Gammaproteobacteria	Proteobacteria	Bacteria
5010	Bacillus_F enclensis	g__Bacillus_F	f__Bacillaceae_B	o__Bacillales	c__Bacilli	p__Firmicutes	0	1	0	0	1	2	4	GCF_001456935.1,GCF_001655735.1,GCF_000751975.2,GCF_900094975.1	Bacillus	Bacillaceae	Bacillales	Bacilli	Firmicutes	Bacteria
20976	Flavobacterium sp000426145	g__Flavobacterium	f__Flavobacteriaceae	o__Flavobacteriales	c__Bacteroidia	p__Bacteroidota	0	0	0	0	0	1	1	GCF_000426145.1	Flavobacterium	Flavobacteriaceae	Flavobacteriales	Flavobacteriia	Bacteroidetes	Bacteria
5829	Snodgrassella alvi_E	g__Snodgrassella	f__Neisseriaceae	o__Burkholderiales	c__Gammaproteobacteria	p__Proteobacteria	0	0	0	0	3	0	3	GCF_002777655.1,GCF_002777775.1,GCF_002777855.1	Snodgrassella	Neisseriaceae	Neisseriales	Betaproteobacteria	Proteobacteria	Bacteria
4578	Snodgrassella alvi_D	g__Snodgrassella	f__Neisseriaceae	o__Burkholderiales	c__Gammaproteobacteria	p__Proteobacteria	0	0	0	0	4	0	4	GCF_002777325.1,GCF_002777705.1,GCF_002777745.1,GCF_002777795.1	Snodgrassella	Neisseriaceae	Neisseriales	Betaproteobacteria	Proteobacteria	Bacteria
8888	Snodgrassella alvi_C	g__Snodgrassella	f__Neisseriaceae	o__Burkholderiales	c__Gammaproteobacteria	p__Proteobacteria	0	0	0	0	2	0	2	GCF_002777575.1,GCF_002777825.1	Snodgrassella	Neisseriaceae	Neisseriales	Betaproteobacteria	Proteobacteria	Bacteria
6992	Snodgrassella alvi_B	g__Snodgrassella	f__Neisseriaceae	o__Burkholderiales	c__Gammaproteobacteria	p__Proteobacteria	0	0	0	0	3	0	3	GCF_002777315.1,GCF_002777425.1,GCF_002777465.1	Snodgrassella	Neisseriaceae	Neisseriales	Betaproteobacteria	Proteobacteria	Bacteria
29827	Fontimonas thermophila	g__Fontimonas	f__Nevskiaceae	o__Nevskiales	c__Gammaproteobacteria	p__Proteobacteria	0	1	0	0	0	0	1	GCF_900113085.1	Fontimonas	Sinobacteraceae	Nevskiales	Gammaproteobacteria	Proteobacteria	Bacteria
13835	Q-1 sp000710935	g__Q-1	f__Kordiimonadaceae	o__Sphingomonadales	c__Alphaproteobacteria	p__Proteobacteria	0	0	0	0	1	0	1	GCF_000710935.1				Alphaproteobacteria	Proteobacteria	Bacteria
33700	R-H-3 sp002198675	g__R-H-3	f__Kineosporiaceae	o__Actinomycetales	c__Actinobacteria	p__Actinobacteriota	0	0	0	0	0	1	1	GCF_002198675.1	Kineosporia	Kineosporiaceae	Kineosporiales	Actinobacteria	Actinobacteria	Bacteria
14154	Mesorhizobium sophorae	g__Mesorhizobium	f__Rhizobiaceae	o__Rhizobiales	c__Alphaproteobacteria	p__Proteobacteria	0	0	0	0	1	0	1	GCF_002270415.1	Mesorhizobium	Phyllobacteriaceae	Rhizobiales	Alphaproteobacteria	Proteobacteria	Bacteria
11650	Collinsella ihuae	g__Collinsella	f__Coriobacteriaceae	o__Coriobacteriales	c__Coriobacteriia	p__Actinobacteriota	0	1	0	0	1	0	2	GCF_900046475.1,GCF_002159695.1	Collinsella	Coriobacteriaceae	Coriobacteriales	Coriobacteriia	Actinobacteria	Bacteria
3409	Gordonia jacobaea	g__Gordonia	f__Mycobacteriaceae	o__Mycobacteriales	c__Actinobacteria	p__Actinobacteriota	0	0	0	0	4	0	4	GCF_001186365.1,GCF_001665745.1,GCF_001665905.1,GCF_001665925.1	Gordonia	Gordoniaceae	Corynebacteriales	Actinobacteria	Actinobacteria	Bacteria
28688	Desulfitobacterium dichloroeliminans	g__Desulfitobacterium	f__Desulfitobacteriaceae	o__Desulfitobacteriales	c__Desulfitobacteriia	p__Firmicutes_B	0	1	0	0	0	0	1	GCF_000243135.2	Desulfitobacterium	Peptococcaceae	Clostridiales	Clostridia	Firmicutes	Bacteria
23525	Paenalcaligenes hominis	g__Paenalcaligenes	f__Burkholderiaceae	o__Burkholderiales	c__Gammaproteobacteria	p__Proteobacteria	0	1	0	0	0	0	1	GCF_002005365.1	Paenalcaligenes	Alcaligenaceae	Burkholderiales	Betaproteobacteria	Proteobacteria	Bacteria
11585	Pontibacter ummariensis	g__Pontibacter	f__Hymenobacteraceae	o__Cytophagales	c__Bacteroidia	p__Bacteroidota	0	1	0	0	0	1	2	GCF_900188175.1,GCF_003002015.1	Pontibacter	Hymenobacteraceae	Cytophagales	Cytophagia	Bacteroidetes	Bacteria
18764	DB6-IX sp000447795	g__DB6-IX	f__Bacteriovoracaceae	o__Bacteriovoracales	c__Bacteriovoracia	p__Bdellovibrionota	0	0	0	0	1	0	1	GCF_000447795.1	Bacteriovorax	Bacteriovoracaceae	Bacteriovoracales	Oligoflexia	Proteobacteria	Bacteria
1404	Alloscardovia omnicolens	g__Alloscardovia	f__Bifidobacteriaceae	o__Actinomycetales	c__Actinobacteria	p__Actinobacteriota	0	1	0	0	2	8	5	GCF_000420505.1,GCF_001053655.1,GCF_002861485.1,GCF_000466365.1,GCF_001053985.1	Alloscardovia	Bifidobacteriaceae	Bifidobacteriales	Actinobacteria	Actinobacteria	Bacteria
31757	C04 sp002002705	g__C04	f__Burkholderiaceae	o__Burkholderiales	c__Gammaproteobacteria	p__Proteobacteria	0	0	0	0	1	0	1	GCF_002002705.1	Polaromonas	Comamonadaceae	Burkholderiales	Betaproteobacteria	Proteobacteria	Bacteria
33972	Pseudomonas_E sp900187635	g__Pseudomonas_E	f__Pseudomonadaceae	o__Pseudomonadales	c__Gammaproteobacteria	p__Proteobacteria	0	0	0	0	0	1	1	GCF_900187635.1	Pseudomonas	Pseudomonadaceae	Pseudomonadales	Gammaproteobacteria	Proteobacteria	Bacteria
19468	Cytophaga aurantiaca	g__Cytophaga	f__Cytophagaceae	o__Cytophagales	c__Bacteroidia	p__Bacteroidota	0	1	0	0	0	0	1	GCF_000379725.1	Cytophaga	Cytophagaceae	Cytophagales	Cytophagia	Bacteroidetes	Bacteria
1614	Prevotella sp002251295	g__Prevotella	f__Bacteroidaceae	o__Bacteroidales	c__Bacteroidia	p__Bacteroidota	0	0	0	0	6	0	5	GCF_002251185.1,GCF_002251205.1,GCF_002251295.1,GCF_002251345.1,GCF_002251405.1	Prevotella	Prevotellaceae	Bacteroidales	Bacteroidia	Bacteroidetes	Bacteria
125	Staphylococcus haemolyticus	g__Staphylococcus	f__Staphylococcaceae	o__Staphylococcales	c__Bacilli	p__Firmicutes	0	1	4	1	121	99	5	GCF_000009865.1,GCF_001611955.1,GCF_002906595.1,GCF_002906615.1,GCF_002952715.2	Staphylococcus	Staphylococcaceae	Bacillales	Bacilli	Firmicutes	Bacteria
9957	Vitreoscilla stercoraria	g__Vitreoscilla	f__Neisseriaceae	o__Burkholderiales	c__Gammaproteobacteria	p__Proteobacteria	0	1	1	0	0	0	2	GCF_000382305.1,GCF_002951955.1	Vitreoscilla	Neisseriaceae	Neisseriales	Betaproteobacteria	Proteobacteria	Bacteria
30345	UBA1413 sp001270045	g__UBA1413	f__Prolixibacteraceae	o__Bacteroidales	c__Bacteroidia	p__Bacteroidota	0	0	0	0	0	1	1	GCF_001270045.2			Bacteroidales	Bacteroidia	Bacteroidetes	Bacteria
23389	Oceanicoccus sp900120175	g__Oceanicoccus	f__Spongiibacteraceae	o__Pseudomonadales	c__Gammaproteobacteria	p__Proteobacteria	0	0	0	0	1	0	1	GCF_900120175.1	Oceanicoccus	Spongiibacteraceae	Cellvibrionales	Gammaproteobacteria	Proteobacteria	Bacteria
13218	Sphaerotilus_A hippei	g__Sphaerotilus_A	f__Burkholderiaceae	o__Burkholderiales	c__Gammaproteobacteria	p__Proteobacteria	0	0	0	0	0	1	1	GCF_003201595.1	Sphaerotilus		Burkholderiales	Betaproteobacteria	Proteobacteria	Bacteria
8014	Williamsoniiplasma somnilux	g__Williamsoniiplasma	f__Mycoplasmataceae	o__Mycoplasmatales	c__Bacilli	p__Firmicutes	0	1	1	0	0	0	2	GCF_000526835.1,GCF_002804005.1	Entomoplasma	Entomoplasmataceae	Entomoplasmatales	Mollicutes	Tenericutes	Bacteria
18579	Sphingobacterium sp002734235	g__Sphingobacterium	f__Sphingobacteriaceae	o__Sphingobacteriales	c__Bacteroidia	p__Bacteroidota	0	0	0	0	1	0	1	GCF_002734235.1	Sphingobacterium	Sphingobacteriaceae	Sphingobacteriales	Sphingobacteriia	Bacteroidetes	Bacteria
25213	Entotheonella palauensis	g__Entotheonella	f__Entotheonellaceae	o__Entotheonellales	c__Entotheonellia	p__Tectomicrobia	0	0	0	0	1	0	1	GCF_900079095.1	Candidatus Entotheonella				Candidatus Tectomicrobia	Bacteria
1389	Zunongwangia profunda	g__Zunongwangia	f__Flavobacteriaceae	o__Flavobacteriales	c__Bacteroidia	p__Bacteroidota	0	1	0	0	0	0	1	GCF_000023465.1	Zunongwangia	Flavobacteriaceae	Flavobacteriales	Flavobacteriia	Bacteroidetes	Bacteria
16881	Corynebacterium jeikeium_C	g__Corynebacterium	f__Mycobacteriaceae	o__Mycobacteriales	c__Actinobacteria	p__Actinobacteriota	0	0	0	0	0	1	1	GCF_000738175.1	Corynebacterium	Corynebacteriaceae	Corynebacteriales	Actinobacteria	Actinobacteria	Bacteria
1640	Corynebacterium jeikeium_A	g__Corynebacterium	f__Mycobacteriaceae	o__Mycobacteriales	c__Actinobacteria	p__Actinobacteriota	0	0	0	0	0	10	5	GCF_000738165.1,GCF_000738185.1,GCF_000738195.1,GCF_000738245.1,GCF_000738255.1	Corynebacterium	Corynebacteriaceae	Corynebacteriales	Actinobacteria	Actinobacteria	Bacteria
3762	Acetobacter senegalensis	g__Acetobacter	f__Acetobacteraceae	o__Acetobacterales	c__Alphaproteobacteria	p__Proteobacteria	0	1	1	0	3	0	5	GCF_001499615.1,GCF_002549835.1,GCF_000225485.1,GCF_001580995.1,GCF_002156945.1	Acetobacter	Acetobacteraceae	Rhodospirillales	Alphaproteobacteria	Proteobacteria	Bacteria
29954	Actinoalloteichus hymeniacidonis	g__Actinoalloteichus	f__Pseudonocardiaceae	o__Mycobacteriales	c__Actinobacteria	p__Actinobacteriota	0	1	0	0	0	0	1	GCF_001747425.1	Actinoalloteichus	Pseudonocardiaceae	Pseudonocardiales	Actinobacteria	Actinobacteria	Bacteria
19462	Hoyosella subflava	g__Hoyosella	f__Mycobacteriaceae	o__Mycobacteriales	c__Actinobacteria	p__Actinobacteriota	0	1	0	0	0	0	1	GCF_000214175.1	Hoyosella	Mycobacteriaceae	Corynebacteriales	Actinobacteria	Actinobacteria	Bacteria
8178	Paenibacillus sp002573715	g__Paenibacillus	f__Paenibacillaceae	o__Paenibacillales	c__Bacilli_A	p__Firmicutes_I	0	0	0	0	1	1	2	GCF_001955975.1,GCF_002573715.1	Paenibacillus	Paenibacillaceae	Bacillales	Bacilli	Firmicutes	Bacteria
32886	Bacillus_AW sp001420605	g__Bacillus_AW	f__Bacillaceae_G	o__Bacillales	c__Bacilli	p__Firmicutes	0	0	0	0	0	1	1	GCF_001420605.1	Bacillus	Bacillaceae	Bacillales	Bacilli	Firmicutes	Bacteria
27044	YLY08 sp003057885	g__YLY08	f__Rhodobacteraceae	o__Rhodobacterales	c__Alphaproteobacteria	p__Proteobacteria	0	0	0	0	1	0	1	GCF_003057885.1	Oceaniglobus	Rhodobacteraceae	Rhodobacterales	Alphaproteobacteria	Proteobacteria	Bacteria
18511	Gemmobacter_A megaterium	g__Gemmobacter_A	f__Rhodobacteraceae	o__Rhodobacterales	c__Alphaproteobacteria	p__Proteobacteria	0	1	0	0	0	0	1	GCF_900156815.1	Gemmobacter	Rhodobacteraceae	Rhodobacterales	Alphaproteobacteria	Proteobacteria	Bacteria
22601	Paenibacillus sp002257645	g__Paenibacillus	f__Paenibacillaceae	o__Paenibacillales	c__Bacilli_A	p__Firmicutes_I	0	0	0	0	1	0	1	GCF_002257645.1	Paenibacillus	Paenibacillaceae	Bacillales	Bacilli	Firmicutes	Bacteria
24309	Methylovulum oryzae	g__Methylovulum	f__Methylomonadaceae	o__Methylococcales	c__Gammaproteobacteria	p__Proteobacteria	0	0	0	0	1	0	1	GCF_000963695.1	Methylocucumis	Methylococcaceae	Methylococcales	Gammaproteobacteria	Proteobacteria	Bacteria
7613	Lactobacillus_G namurensis	g__Lactobacillus_G	f__Lactobacillaceae	o__Lactobacillales	c__Bacilli	p__Firmicutes	0	0	0	0	2	1	3	GCF_000511795.1,GCF_003046095.1,GCF_001434785.1	Lactobacillus	Lactobacillaceae	Lactobacillales	Bacilli	Firmicutes	Bacteria
7050	Pseudomonas_E sp900110765	g__Pseudomonas_E	f__Pseudomonadaceae	o__Pseudomonadales	c__Gammaproteobacteria	p__Proteobacteria	0	0	0	0	2	1	3	GCF_000876035.1,GCF_000974525.1,GCF_900110765.1	Pseudomonas	Pseudomonadaceae	Pseudomonadales	Gammaproteobacteria	Proteobacteria	Bacteria
4196	Helicobacter_A muridarum	g__Helicobacter_A	f__Helicobacteraceae	o__Campylobacterales	c__Campylobacteria	p__Campylobacterota	0	1	0	0	0	3	4	GCF_000765805.2,GCF_900197825.1,GCF_900197835.1,GCF_900197845.1	Helicobacter	Helicobacteraceae	Campylobacterales	Epsilonproteobacteria	Proteobacteria	Bacteria
26711	Viridibacillus arvi	g__Viridibacillus	f__Planococcaceae	o__Bacillales_A	c__Bacilli	p__Firmicutes	0	1	0	0	0	0	1	GCF_001274945.1	Viridibacillus	Planococcaceae	Bacillales	Bacilli	Firmicutes	Bacteria
28065	Rhodopirellula_B sp002289565	g__Rhodopirellula_B	f__Pirellulaceae	o__Pirellulales	c__Planctomycetes	p__Planctomycetota	0	0	0	0	1	0	1	GCF_002289565.1	Rhodopirellula	Planctomycetaceae	Planctomycetales	Planctomycetia	Planctomycetes	Bacteria
14555	Blochmannia sp000973505	g__Blochmannia	f__Enterobacteriaceae	o__Enterobacterales	c__Gammaproteobacteria	p__Proteobacteria	0	1	0	0	0	0	1	GCF_000973505.1	Candidatus Blochmannia	Enterobacteriaceae	Enterobacterales	Gammaproteobacteria	Proteobacteria	Bacteria
4305	Pseudomonas_E sp900187495	g__Pseudomonas_E	f__Pseudomonadaceae	o__Pseudomonadales	c__Gammaproteobacteria	p__Proteobacteria	0	0	0	0	2	1	3	GCF_000632245.1,GCF_002742505.1,GCF_900187495.1	Pseudomonas	Pseudomonadaceae	Pseudomonadales	Gammaproteobacteria	Proteobacteria	Bacteria
22099	Vibrio diazotrophicus_A	g__Vibrio	f__Vibrionaceae	o__Enterobacterales	c__Gammaproteobacteria	p__Proteobacteria	0	0	0	0	1	0	1	GCF_002892785.1	Vibrio	Vibrionaceae	Vibrionales	Gammaproteobacteria	Proteobacteria	Bacteria
18590	Verminephrobacter aporrectodeae	g__Verminephrobacter	f__Burkholderiaceae	o__Burkholderiales	c__Gammaproteobacteria	p__Proteobacteria	0	1	0	0	0	0	1	GCF_000193225.1	Verminephrobacter	Comamonadaceae	Burkholderiales	Betaproteobacteria	Proteobacteria	Bacteria
31726	Paludibacter propionicigenes	g__Paludibacter	f__Paludibacteraceae	o__Bacteroidales	c__Bacteroidia	p__Bacteroidota	0	1	0	0	0	0	1	GCF_000183135.1	Paludibacter	Paludibacteraceae	Bacteroidales	Bacteroidia	Bacteroidetes	Bacteria
6479	Bradyrhizobium ottawaense_A	g__Bradyrhizobium	f__Xanthobacteraceae	o__Rhizobiales	c__Alphaproteobacteria	p__Proteobacteria	0	1	0	2	0	0	3	GCF_900104755.1,GCF_900099825.1,GCF_900142345.1	Bradyrhizobium	Bradyrhizobiaceae	Rhizobiales	Alphaproteobacteria	Proteobacteria	Bacteria
5103	Pseudomonas_E fulva_B	g__Pseudomonas_E	f__Pseudomonadaceae	o__Pseudomonadales	c__Gammaproteobacteria	p__Proteobacteria	0	1	0	0	0	3	4	GCF_000213805.1,GCF_000514215.1,GCF_000514255.1,GCF_003253695.1	Pseudomonas	Pseudomonadaceae	Pseudomonadales	Gammaproteobacteria	Proteobacteria	Bacteria
24656	Paraburkholderia sp000472445	g__Paraburkholderia	f__Burkholderiaceae	o__Burkholderiales	c__Gammaproteobacteria	p__Proteobacteria	0	0	0	0	1	0	1	GCF_000472445.1	Burkholderia	Burkholderiaceae	Burkholderiales	Betaproteobacteria	Proteobacteria	Bacteria
13731	Cyanobium gracile	g__Cyanobium	f__Cyanobiaceae	o__Synechococcales	c__Cyanobacteriia	p__Cyanobacteria	0	1	0	0	0	0	1	GCF_000316515.1	Cyanobium	Synechococcaceae	Synechococcales		Cyanobacteria	Bacteria
30263	Novosphingobium sp000272475	g__Novosphingobium	f__Sphingomonadaceae	o__Sphingomonadales	c__Alphaproteobacteria	p__Proteobacteria	0	0	0	0	1	0	1	GCF_000272475.1	Novosphingobium	Sphingomonadaceae	Sphingomonadales	Alphaproteobacteria	Proteobacteria	Bacteria
20225	B7 sp001889605	g__B7	f__Rhizobiaceae	o__Rhizobiales	c__Alphaproteobacteria	p__Proteobacteria	0	0	1	0	0	0	1	GCF_001889605.1	Mesorhizobium	Phyllobacteriaceae	Rhizobiales	Alphaproteobacteria	Proteobacteria	Bacteria
15150	Chryseobacterium sp900156935	g__Chryseobacterium	f__Weeksellaceae	o__Flavobacteriales	c__Bacteroidia	p__Bacteroidota	0	0	0	0	1	0	1	GCF_900156935.1	Chryseobacterium	Flavobacteriaceae	Flavobacteriales	Flavobacteriia	Bacteroidetes	Bacteria
25038	Meiothermus_A timidus	g__Meiothermus_A	f__Thermaceae	o__Deinococcales	c__Deinococci	p__Deinococcota	0	1	0	0	0	0	1	GCF_000373205.1	Meiothermus	Thermaceae	Thermales	Deinococci	Deinococcus-Thermus	Bacteria
32272	Legionella gratiana	g__Legionella	f__Legionellaceae	o__Legionellales	c__Gammaproteobacteria	p__Proteobacteria	0	1	0	0	0	0	1	GCF_001467695.1	Legionella	Legionellaceae	Legionellales	Gammaproteobacteria	Proteobacteria	Bacteria
30117	Pseudoruegeria_C lutimaris	g__Pseudoruegeria_C	f__Rhodobacteraceae	o__Rhodobacterales	c__Alphaproteobacteria	p__Proteobacteria	0	1	0	0	0	0	1	GCF_900099935.1	Pseudoruegeria	Rhodobacteraceae	Rhodobacterales	Alphaproteobacteria	Proteobacteria	Bacteria
19306	Mycoplasmopsis_B agassizii_A	g__Mycoplasmopsis_B	f__Metamycoplasmataceae	o__Mycoplasmatales	c__Bacilli	p__Firmicutes	0	0	0	0	0	1	1	GCF_002276225.1	Mycoplasma	Mycoplasmataceae	Mycoplasmatales	Mollicutes	Tenericutes	Bacteria
20811	Streptosporangium amethystogenes	g__Streptosporangium	f__Streptosporangiaceae	o__Streptosporangiales	c__Actinobacteria	p__Actinobacteriota	0	1	0	0	0	0	1	GCF_000721075.1	Streptosporangium	Streptosporangiaceae	Streptosporangiales	Actinobacteria	Actinobacteria	Bacteria
9819	Alistipes sp900021155	g__Alistipes	f__Rikenellaceae	o__Bacteroidales	c__Bacteroidia	p__Bacteroidota	0	0	0	0	0	1	1	GCF_900021155.1	Alistipes	Rikenellaceae	Bacteroidales	Bacteroidia	Bacteroidetes	Bacteria
11975	Alkalibacterium gilvum	g__Alkalibacterium	f__Carnobacteriaceae	o__Lactobacillales	c__Bacilli	p__Firmicutes	0	1	0	0	0	0	1	GCF_900109085.1	Alkalibacterium	Carnobacteriaceae	Lactobacillales	Bacilli	Firmicutes	Bacteria
2439	Dickeya zeae	g__Dickeya	f__Enterobacteriaceae	o__Enterobacterales	c__Gammaproteobacteria	p__Proteobacteria	0	1	1	3	1	1	5	GCF_000025065.1,GCF_002887555.1,GCF_000400525.1,GCF_000406165.1,GCF_000406325.1	Dickeya	Pectobacteriaceae	Enterobacterales	Gammaproteobacteria	Proteobacteria	Bacteria
2781	Kocuria rhizophila_A	g__Kocuria	f__Micrococcaceae	o__Actinomycetales	c__Actinobacteria	p__Actinobacteriota	0	1	1	0	1	0	3	GCF_000010285.1,GCF_002208685.2,GCF_001499775.1	Kocuria	Micrococcaceae	Micrococcales	Actinobacteria	Actinobacteria	Bacteria
2316	Kocuria rhizophila_B	g__Kocuria	f__Micrococcaceae	o__Actinomycetales	c__Actinobacteria	p__Actinobacteriota	0	0	0	0	5	2	5	GCF_000214115.1,GCF_000813865.1,GCF_001038535.1,GCF_001190985.1,GCF_002879775.1	Kocuria	Micrococcaceae	Micrococcales	Actinobacteria	Actinobacteria	Bacteria
7452	Proteus hauseri	g__Proteus	f__Enterobacteriaceae	o__Enterobacterales	c__Gammaproteobacteria	p__Proteobacteria	0	0	0	0	2	0	2	GCF_001654965.1,GCF_003144475.1	Proteus	Morganellaceae	Enterobacterales	Gammaproteobacteria	Proteobacteria	Bacteria
27556	Aquimarina longa	g__Aquimarina	f__Flavobacteriaceae	o__Flavobacteriales	c__Bacteroidia	p__Bacteroidota	0	1	0	0	0	0	1	GCF_001401755.1	Aquimarina	Flavobacteriaceae	Flavobacteriales	Flavobacteriia	Bacteroidetes	Bacteria
29833	Actinoplanes regularis	g__Actinoplanes	f__Micromonosporaceae	o__Mycobacteriales	c__Actinobacteria	p__Actinobacteriota	0	1	0	0	0	0	1	GCF_900188005.1	Actinoplanes	Micromonosporaceae	Micromonosporales	Actinobacteria	Actinobacteria	Bacteria
27435	Polaribacter glomeratus	g__Polaribacter	f__Flavobacteriaceae	o__Flavobacteriales	c__Bacteroidia	p__Bacteroidota	0	0	0	0	0	1	1	GCF_002954665.1	Polaribacter	Flavobacteriaceae	Flavobacteriales	Flavobacteriia	Bacteroidetes	Bacteria
12424	Streptomyces chattanoogensis	g__Streptomyces	f__Streptomycetaceae	o__Streptomycetales	c__Actinobacteria	p__Actinobacteriota	0	0	1	0	1	0	2	GCF_000952035.2,GCF_001294335.1	Streptomyces	Streptomycetaceae	Streptomycetales	Actinobacteria	Actinobacteria	Bacteria
1566	Thermoanaerobacter pseudethanolicus	g__Thermoanaerobacter	f__Thermoanaerobacteraceae	o__Thermoanaerobacterales	c__Thermoanaerobacteria	p__Firmicutes_A	0	0	4	0	2	0	5	GCF_000019065.1,GCF_000019085.1,GCF_000148425.1,GCF_000175295.2,GCF_000175775.1	Thermoanaerobacter	Thermoanaerobacteraceae	Thermoanaerobacterales	Clostridia	Firmicutes	Bacteria
1710	Plesiomonas shigelloides	g__Plesiomonas	f__Enterobacteriaceae	o__Enterobacterales	c__Gammaproteobacteria	p__Proteobacteria	0	1	1	0	2	2	5	GCF_900087055.1,GCF_003019855.1,GCF_000800945.1,GCF_000813415.1,GCF_000392595.1	Plesiomonas		Enterobacterales	Gammaproteobacteria	Proteobacteria	Bacteria
3928	Acetobacter tropicalis	g__Acetobacter	f__Acetobacteraceae	o__Acetobacterales	c__Alphaproteobacteria	p__Proteobacteria	0	0	0	0	4	1	5	GCF_000755665.1,GCF_001580915.1,GCF_001580945.1,GCF_002153795.1,GCF_000787635.2	Acetobacter	Acetobacteraceae	Rhodospirillales	Alphaproteobacteria	Proteobacteria	Bacteria
32174	Chryseobacterium sp001297705	g__Chryseobacterium	f__Weeksellaceae	o__Flavobacteriales	c__Bacteroidia	p__Bacteroidota	0	0	0	0	0	1	1	GCF_001297705.1	Chryseobacterium	Flavobacteriaceae	Flavobacteriales	Flavobacteriia	Bacteroidetes	Bacteria
18597	Vibrio sp001635455	g__Vibrio	f__Vibrionaceae	o__Enterobacterales	c__Gammaproteobacteria	p__Proteobacteria	0	0	0	0	1	0	1	GCF_001635455.1	Vibrio	Vibrionaceae	Vibrionales	Gammaproteobacteria	Proteobacteria	Bacteria
24359	Bacillus_G halmapalus	g__Bacillus_G	f__Bacillaceae_I	o__Bacillales	c__Bacilli	p__Firmicutes	0	1	0	0	0	0	1	GCF_002019665.1	Bacillus	Bacillaceae	Bacillales	Bacilli	Firmicutes	Bacteria
17287	Helicobacter_F equorum	g__Helicobacter_F	f__Helicobacteraceae	o__Campylobacterales	c__Campylobacteria	p__Campylobacterota	0	0	0	0	0	1	1	GCF_900198655.1	Helicobacter	Helicobacteraceae	Campylobacterales	Epsilonproteobacteria	Proteobacteria	Bacteria
34054	Janibacter corallicola	g__Janibacter	f__Dermatophilaceae	o__Actinomycetales	c__Actinobacteria	p__Actinobacteriota	0	1	0	0	0	0	1	GCF_001570965.1	Janibacter	Intrasporangiaceae	Micrococcales	Actinobacteria	Actinobacteria	Bacteria
23576	Streptomyces sp000719775	g__Streptomyces	f__Streptomycetaceae	o__Streptomycetales	c__Actinobacteria	p__Actinobacteriota	0	0	0	0	1	0	1	GCF_000719775.1	Streptomyces	Streptomycetaceae	Streptomycetales	Actinobacteria	Actinobacteria	Bacteria
25846	Olleya sp002831645	g__Olleya	f__Flavobacteriaceae	o__Flavobacteriales	c__Bacteroidia	p__Bacteroidota	0	0	1	0	0	0	1	GCF_002831645.1	Olleya	Flavobacteriaceae	Flavobacteriales	Flavobacteriia	Bacteroidetes	Bacteria
5177	Streptomyces sp003097515	g__Streptomyces	f__Streptomycetaceae	o__Streptomycetales	c__Actinobacteria	p__Actinobacteriota	0	0	1	0	0	3	4	GCF_003097515.1,GCF_000365385.1,GCF_000377525.1,GCF_000515055.1	Streptomyces	Streptomycetaceae	Streptomycetales	Actinobacteria	Actinobacteria	Bacteria
29447	CAG-95 sp000403495	g__CAG-95	f__Lachnospiraceae	o__Lachnospirales	c__Clostridia	p__Firmicutes_A	0	0	0	0	0	1	1	GCF_000403495.2		Lachnospiraceae	Clostridiales	Clostridia	Firmicutes	Bacteria
13900	AC2028 sp000702085	g__AC2028	f__Lachnospiraceae	o__Lachnospirales	c__Clostridia	p__Firmicutes_A	0	0	0	0	0	1	1	GCF_000702085.1		Lachnospiraceae	Clostridiales	Clostridia	Firmicutes	Bacteria
12349	Kamptonema formosum	g__Kamptonema	f__Phormidiaceae	o__Cyanobacteriales	c__Cyanobacteriia	p__Cyanobacteria	0	1	0	0	1	0	2	GCF_000332155.1,GCF_000180455.1	Kamptonema	Microcoleaceae	Oscillatoriales		Cyanobacteria	Bacteria
11135	Phytoplasma sp000364425	g__Phytoplasma	f__Acholeplasmataceae	o__Acholeplasmatales	c__Bacilli	p__Firmicutes	0	1	0	0	1	0	2	GCF_000364425.1,GCF_001307505.1	Candidatus Phytoplasma	Acholeplasmataceae	Acholeplasmatales	Mollicutes	Tenericutes	Bacteria
6452	Acetobacter aceti	g__Acetobacter	f__Acetobacteraceae	o__Acetobacterales	c__Alphaproteobacteria	p__Proteobacteria	0	0	0	0	2	1	3	GCF_000963905.1,GCF_002723895.1,GCF_000379545.1	Acetobacter	Acetobacteraceae	Rhodospirillales	Alphaproteobacteria	Proteobacteria	Bacteria
19308	Streptohalobacillus salinus	g__Streptohalobacillus	f__Amphibacillaceae	o__Bacillales	c__Bacilli	p__Firmicutes	0	0	0	0	0	1	1	GCF_003201605.1	Streptohalobacillus	Bacillaceae	Bacillales	Bacilli	Firmicutes	Bacteria
21603	Fibrobacter sp002210285	g__Fibrobacter	f__Fibrobacteraceae	o__Fibrobacterales	c__Fibrobacteria	p__Fibrobacterota	0	0	0	0	1	0	1	GCF_002210285.1	Fibrobacter	Fibrobacteraceae	Fibrobacterales	Fibrobacteria	Fibrobacteres	Bacteria
28598	Pedobacter sp001412215	g__Pedobacter	f__Sphingobacteriaceae	o__Sphingobacteriales	c__Bacteroidia	p__Bacteroidota	0	0	0	0	1	0	1	GCF_001412215.1	Pedobacter	Sphingobacteriaceae	Sphingobacteriales	Sphingobacteriia	Bacteroidetes	Bacteria
13617	Jannaschia seosinensis	g__Jannaschia	f__Rhodobacteraceae	o__Rhodobacterales	c__Alphaproteobacteria	p__Proteobacteria	0	1	0	0	0	0	1	GCF_001408515.1	Jannaschia	Rhodobacteraceae	Rhodobacterales	Alphaproteobacteria	Proteobacteria	Bacteria
17307	Nitriliruptor alkaliphilus	g__Nitriliruptor	f__Nitriliruptoraceae	o__Nitriliruptorales	c__Actinobacteria	p__Actinobacteriota	0	1	0	0	0	0	1	GCF_000969705.1	Nitriliruptor	Nitriliruptoraceae	Nitriliruptorales	Nitriliruptoria	Actinobacteria	Bacteria
33116	Dysgonomonas sp001261735	g__Dysgonomonas	f__Dysgonomonadaceae	o__Bacteroidales	c__Bacteroidia	p__Bacteroidota	0	0	0	0	1	0	1	GCF_001261735.1	Dysgonomonas	Dysgonamonadaceae	Bacteroidales	Bacteroidia	Bacteroidetes	Bacteria
30081	Methylomicrobium_A alcaliphilum	g__Methylomicrobium_A	f__Methylomonadaceae	o__Methylococcales	c__Gammaproteobacteria	p__Proteobacteria	0	1	0	0	0	0	1	GCF_000968535.2	Methylomicrobium	Methylococcaceae	Methylococcales	Gammaproteobacteria	Proteobacteria	Bacteria
27772	Colwellia echini	g__Colwellia	f__Alteromonadaceae	o__Enterobacterales	c__Gammaproteobacteria	p__Proteobacteria	0	0	0	0	0	1	1	GCF_002843355.1	Colwellia	Colwelliaceae	Alteromonadales	Gammaproteobacteria	Proteobacteria	Bacteria
9473	Streptomyces sp002910755	g__Streptomyces	f__Streptomycetaceae	o__Streptomycetales	c__Actinobacteria	p__Actinobacteriota	0	0	0	0	0	2	2	GCF_002910755.1,GCF_002910855.1	Streptomyces	Streptomycetaceae	Streptomycetales	Actinobacteria	Actinobacteria	Bacteria
24651	Paenibacillus_E sp001653565	g__Paenibacillus_E	f__Paenibacillaceae	o__Paenibacillales	c__Bacilli_A	p__Firmicutes_I	0	0	0	0	0	1	1	GCF_001653565.1	Paenibacillus	Paenibacillaceae	Bacillales	Bacilli	Firmicutes	Bacteria
4591	Lysobacter capsici	g__Lysobacter	f__Xanthomonadaceae	o__Xanthomonadales	c__Gammaproteobacteria	p__Proteobacteria	0	1	1	0	1	1	4	GCF_001442785.1,GCF_002355295.1,GCF_000604005.2,GCF_000987985.1	Lysobacter	Xanthomonadaceae	Xanthomonadales	Gammaproteobacteria	Proteobacteria	Bacteria
15561	Merismopedia glauca	g__Merismopedia	f__Chamaesiphonaceae	o__Cyanobacteriales	c__Cyanobacteriia	p__Cyanobacteria	0	0	0	0	1	0	1	GCF_003003775.1	Merismopedia	Merismopediaceae	Synechococcales		Cyanobacteria	Bacteria
27623	Prevotella sp000619825	g__Prevotella	f__Bacteroidaceae	o__Bacteroidales	c__Bacteroidia	p__Bacteroidota	0	0	0	0	0	1	1	GCF_000619825.1	Prevotella	Prevotellaceae	Bacteroidales	Bacteroidia	Bacteroidetes	Bacteria
21297	Modestobacter sp000620205	g__Modestobacter	f__Geodermatophilaceae	o__Mycobacteriales	c__Actinobacteria	p__Actinobacteriota	0	0	0	0	0	1	1	GCF_000620205.1		Geodermatophilaceae	Geodermatophilales	Actinobacteria	Actinobacteria	Bacteria
22196	Pandoraea pulmonicola	g__Pandoraea	f__Burkholderiaceae	o__Burkholderiales	c__Gammaproteobacteria	p__Proteobacteria	0	0	1	0	0	0	1	GCF_000815105.2	Pandoraea	Burkholderiaceae	Burkholderiales	Betaproteobacteria	Proteobacteria	Bacteria
21988	Treponema_C lecithinolyticum	g__Treponema_C	f__Treponemataceae	o__Treponematales	c__Spirochaetia	p__Spirochaetota	0	1	0	0	0	0	1	GCF_000468055.1	Treponema	Spirochaetaceae	Spirochaetales	Spirochaetia	Spirochaetes	Bacteria
384	Glaesserella parasuis	g__Glaesserella	f__Pasteurellaceae	o__Enterobacterales	c__Gammaproteobacteria	p__Proteobacteria	0	1	4	0	17	14	5	GCF_000021885.1,GCF_000740985.1,GCF_000742795.1,GCF_001611775.1,GCF_002055565.1	Glaesserella	Pasteurellaceae	Pasteurellales	Gammaproteobacteria	Proteobacteria	Bacteria
12449	Rhizobium favelukesii	g__Rhizobium	f__Rhizobiaceae	o__Rhizobiales	c__Alphaproteobacteria	p__Proteobacteria	0	1	0	0	1	0	2	GCF_000577275.1,GCF_000419725.1	Rhizobium	Rhizobiaceae	Rhizobiales	Alphaproteobacteria	Proteobacteria	Bacteria
25372	Spiroplasma_A cantharicola	g__Spiroplasma_A	f__Mycoplasmataceae	o__Mycoplasmatales	c__Bacilli	p__Firmicutes	0	1	0	0	0	0	1	GCF_001281045.1	Spiroplasma	Spiroplasmataceae	Entomoplasmatales	Mollicutes	Tenericutes	Bacteria
30541	Azospirillum sp003116015	g__Azospirillum	f__Azospirillaceae	o__Azospirillales	c__Alphaproteobacteria	p__Proteobacteria	0	0	0	0	1	0	1	GCF_003116015.1	Azospirillum	Rhodospirillaceae	Rhodospirillales	Alphaproteobacteria	Proteobacteria	Bacteria
1945	Sphingomonas sp001555965	g__Sphingomonas	f__Sphingomonadaceae	o__Sphingomonadales	c__Alphaproteobacteria	p__Proteobacteria	0	0	0	0	8	0	5	GCF_001555785.1,GCF_001555965.1,GCF_001556095.1,GCF_001556565.1,GCF_001556975.1	Sphingomonas	Sphingomonadaceae	Sphingomonadales	Alphaproteobacteria	Proteobacteria	Bacteria
20049	Succinivibrio dextrinosolvens_B	g__Succinivibrio	f__Succinivibrionaceae	o__Enterobacterales	c__Gammaproteobacteria	p__Proteobacteria	0	0	0	0	1	0	1	GCF_900116345.1	Succinivibrio	Succinivibrionaceae	Aeromonadales	Gammaproteobacteria	Proteobacteria	Bacteria
6956	Succinivibrio dextrinosolvens_A	g__Succinivibrio	f__Succinivibrionaceae	o__Enterobacterales	c__Gammaproteobacteria	p__Proteobacteria	0	0	0	0	0	1	1	GCF_900114195.1	Succinivibrio	Succinivibrionaceae	Aeromonadales	Gammaproteobacteria	Proteobacteria	Bacteria
625	Fusobacterium polymorphum	g__Fusobacterium	f__Fusobacteriaceae	o__Fusobacteriales	c__Fusobacteriia	p__Fusobacteriota	0	0	3	2	6	11	5	GCF_001433955.1,GCF_001457555.1,GCF_002211625.1,GCF_000153625.3,GCF_002202115.1	Fusobacterium	Fusobacteriaceae	Fusobacteriales	Fusobacteriia	Fusobacteria	Bacteria
11906	Anaerostipes sp000508985	g__Anaerostipes	f__Lachnospiraceae	o__Lachnospirales	c__Clostridia	p__Firmicutes_A	0	0	0	0	2	0	2	GCF_000508985.1,GCF_002270485.1			Clostridiales	Clostridia	Firmicutes	Bacteria
9358	Hydrogenobaculum sp000020785	g__Hydrogenobaculum	f__Hydrogenobaculaceae	o__Aquificales	c__Aquificae	p__Aquificota	0	0	1	0	0	0	1	GCF_000020785.1	Hydrogenobaculum	Aquificaceae	Aquificales	Aquificae	Aquificae	Bacteria
13026	Oceanicella actignis	g__Oceanicella	f__Rhodobacteraceae	o__Rhodobacterales	c__Alphaproteobacteria	p__Proteobacteria	0	1	0	0	0	1	2	GCF_900143155.1,GCF_900111545.1	Oceanicella	Rhodobacteraceae	Rhodobacterales	Alphaproteobacteria	Proteobacteria	Bacteria
19545	Pseudomonas_D yangmingensis	g__Pseudomonas_D	f__Pseudomonadaceae	o__Pseudomonadales	c__Gammaproteobacteria	p__Proteobacteria	0	1	0	0	0	0	1	GCF_900114825.1	Pseudomonas	Pseudomonadaceae	Pseudomonadales	Gammaproteobacteria	Proteobacteria	Bacteria
21626	Chryseobacterium oncorhynchi	g__Chryseobacterium	f__Weeksellaceae	o__Flavobacteriales	c__Bacteroidia	p__Bacteroidota	0	0	0	0	0	1	1	GCF_002899895.1	Chryseobacterium	Flavobacteriaceae	Flavobacteriales	Flavobacteriia	Bacteroidetes	Bacteria
31294	Mucilaginibacter oryzae	g__Mucilaginibacter	f__Sphingobacteriaceae	o__Sphingobacteriales	c__Bacteroidia	p__Bacteroidota	0	0	0	0	0	1	1	GCF_003148845.1	Mucilaginibacter	Sphingobacteriaceae	Sphingobacteriales	Sphingobacteriia	Bacteroidetes	Bacteria
25868	Thauera aromatica	g__Thauera	f__Rhodocyclaceae	o__Burkholderiales	c__Gammaproteobacteria	p__Proteobacteria	0	0	1	0	0	0	1	GCF_003030465.1	Thauera	Zoogloeaceae	Rhodocyclales	Betaproteobacteria	Proteobacteria	Bacteria
25827	Streptomyces sp003143855	g__Streptomyces	f__Streptomycetaceae	o__Streptomycetales	c__Actinobacteria	p__Actinobacteriota	0	0	0	0	1	0	1	GCF_003143855.1	Streptomyces	Streptomycetaceae	Streptomycetales	Actinobacteria	Actinobacteria	Bacteria
4644	Clostridium_A leptum	g__Clostridium_A	f__Acutalibacteraceae	o__Oscillospirales	c__Clostridia	p__Firmicutes_A	0	1	0	0	1	0	2	GCF_000154345.1,GCF_002556665.1		Ruminococcaceae	Clostridiales	Clostridia	Firmicutes	Bacteria
3093	Kocuria indica	g__Kocuria	f__Micrococcaceae	o__Actinomycetales	c__Actinobacteria	p__Actinobacteriota	0	1	0	0	3	0	4	GCF_900177335.1,GCF_001665945.1,GCF_002237805.1,GCF_900169805.1	Kocuria	Micrococcaceae	Micrococcales	Actinobacteria	Actinobacteria	Bacteria
22581	Nocardia shimofusensis	g__Nocardia	f__Mycobacteriaceae	o__Mycobacteriales	c__Actinobacteria	p__Actinobacteriota	0	0	0	0	1	0	1	GCF_001613125.1	Nocardia	Nocardiaceae	Corynebacteriales	Actinobacteria	Actinobacteria	Bacteria
24754	Lactobacillus_H coleohominis	g__Lactobacillus_H	f__Lactobacillaceae	o__Lactobacillales	c__Bacilli	p__Firmicutes	0	1	0	0	0	0	1	GCF_000161935.1	Lactobacillus	Lactobacillaceae	Lactobacillales	Bacilli	Firmicutes	Bacteria
27671	Simplicispira_A suum	g__Simplicispira_A	f__Burkholderiaceae	o__Burkholderiales	c__Gammaproteobacteria	p__Proteobacteria	0	0	1	0	0	0	1	GCF_003008595.1	Simplicispira	Comamonadaceae	Burkholderiales	Betaproteobacteria	Proteobacteria	Bacteria
8696	Clostridium_Q sp003024715	g__Clostridium_Q	f__Lachnospiraceae	o__Lachnospirales	c__Clostridia	p__Firmicutes_A	0	0	0	0	1	0	1	GCF_003024715.1	Lachnoclostridium	Lachnospiraceae	Clostridiales	Clostridia	Firmicutes	Bacteria
8754	Pseudoalteromonas sp002850255	g__Pseudoalteromonas	f__Alteromonadaceae	o__Enterobacterales	c__Gammaproteobacteria	p__Proteobacteria	0	0	1	0	0	1	2	GCF_002850255.1,GCF_000259115.1	Pseudoalteromonas	Pseudoalteromonadaceae	Alteromonadales	Gammaproteobacteria	Proteobacteria	Bacteria
3050	Paraburkholderia fungorum	g__Paraburkholderia	f__Burkholderiaceae	o__Burkholderiales	c__Gammaproteobacteria	p__Proteobacteria	0	0	1	0	3	1	5	GCF_000961515.1,GCF_000685055.1,GCF_002891075.1,GCF_003002115.1,GCF_000714855.1	Paraburkholderia	Burkholderiaceae	Burkholderiales	Betaproteobacteria	Proteobacteria	Bacteria
22214	Oribacterium sp000702885	g__Oribacterium	f__Lachnospiraceae	o__Lachnospirales	c__Clostridia	p__Firmicutes_A	0	0	0	0	1	0	1	GCF_000702885.1	Oribacterium	Lachnospiraceae	Clostridiales	Clostridia	Firmicutes	Bacteria
4225	Corynebacterium kroppenstedtii_A	g__Corynebacterium	f__Mycobacteriaceae	o__Mycobacteriales	c__Actinobacteria	p__Actinobacteriota	0	0	0	0	2	2	4	GCF_000971845.1,GCF_000971855.1,GCF_001552955.1,GCF_002871755.1	Corynebacterium	Corynebacteriaceae	Corynebacteriales	Actinobacteria	Actinobacteria	Bacteria
32980	Microterricola sp001425085	g__Microterricola	f__Microbacteriaceae	o__Actinomycetales	c__Actinobacteria	p__Actinobacteriota	0	0	0	0	1	0	1	GCF_001425085.1	Leifsonia	Microbacteriaceae	Micrococcales	Actinobacteria	Actinobacteria	Bacteria
16430	Gemella haemolysans_A	g__Gemella	f__Gemellaceae	o__Staphylococcales	c__Bacilli	p__Firmicutes	0	0	0	0	0	1	1	GCF_000204355.1	Gemella		Bacillales	Bacilli	Firmicutes	Bacteria
16334	Pseudovibrio hongkongensis	g__Pseudovibrio	f__Stappiaceae	o__Rhizobiales	c__Alphaproteobacteria	p__Proteobacteria	0	1	0	0	0	0	1	GCF_001561995.1	Pseudovibrio	Rhodobacteraceae	Rhodobacterales	Alphaproteobacteria	Proteobacteria	Bacteria
5047	Paenibacillus sp001909095	g__Paenibacillus	f__Paenibacillaceae	o__Paenibacillales	c__Bacilli_A	p__Firmicutes_I	0	0	0	0	4	0	4	GCF_001909045.1,GCF_001909055.1,GCF_001909085.1,GCF_001909095.1	Paenibacillus	Paenibacillaceae	Bacillales	Bacilli	Firmicutes	Bacteria
19331	Tenacibaculum sp000518405	g__Tenacibaculum	f__Flavobacteriaceae	o__Flavobacteriales	c__Bacteroidia	p__Bacteroidota	0	0	0	0	0	1	1	GCF_000518405.1	Tenacibaculum	Flavobacteriaceae	Flavobacteriales	Flavobacteriia	Bacteroidetes	Bacteria
31772	Lachnoclostridium phytofermentans	g__Lachnoclostridium	f__Lachnospiraceae	o__Lachnospirales	c__Clostridia	p__Firmicutes_A	0	1	0	0	0	0	1	GCF_000018685.1	Lachnoclostridium	Lachnospiraceae	Clostridiales	Clostridia	Firmicutes	Bacteria
30826	Geothermobacter sp002093115	g__Geothermobacter	f__Geothermobacteraceae	o__Desulfuromonadales	c__Desulfuromonadia	p__Desulfuromonadota	0	0	0	0	1	0	1	GCF_002093115.1	Geothermobacter	Geobacteraceae	Desulfuromonadales	Deltaproteobacteria	Proteobacteria	Bacteria
14674	Gilvibacter sp002163875	g__Gilvibacter	f__Flavobacteriaceae	o__Flavobacteriales	c__Bacteroidia	p__Bacteroidota	0	0	0	1	0	0	1	GCF_002163875.1	Gilvibacter	Flavobacteriaceae	Flavobacteriales	Flavobacteriia	Bacteroidetes	Bacteria
12636	Corynebacterium freneyi	g__Corynebacterium	f__Mycobacteriaceae	o__Mycobacteriales	c__Actinobacteria	p__Actinobacteriota	0	1	0	0	0	1	2	GCF_000758965.1,GCF_001807025.1	Corynebacterium	Corynebacteriaceae	Corynebacteriales	Actinobacteria	Actinobacteria	Bacteria
4241	PN-J185 sp001431705	g__PN-J185	f__Ferrovaceae	o__Burkholderiales	c__Gammaproteobacteria	p__Proteobacteria	0	0	0	0	1	0	1	GCF_001431705.1	Ferrovum	Ferrovaceae	Ferrovales	Betaproteobacteria	Proteobacteria	Bacteria
18105	Paracoccus sp003056335	g__Paracoccus	f__Rhodobacteraceae	o__Rhodobacterales	c__Alphaproteobacteria	p__Proteobacteria	0	0	0	0	1	0	1	GCF_003056335.1	Paracoccus	Rhodobacteraceae	Rhodobacterales	Alphaproteobacteria	Proteobacteria	Bacteria
4008	Methylobacterium sp001423295	g__Methylobacterium	f__Beijerinckiaceae	o__Rhizobiales	c__Alphaproteobacteria	p__Proteobacteria	0	0	0	0	2	3	5	GCF_001423295.1,GCF_001424745.1,GCF_001422425.1,GCF_001422775.1,GCF_001422845.1	Methylobacterium	Methylobacteriaceae	Rhizobiales	Alphaproteobacteria	Proteobacteria	Bacteria
26316	Rhizobium sp000172795	g__Rhizobium	f__Rhizobiaceae	o__Rhizobiales	c__Alphaproteobacteria	p__Proteobacteria	0	0	1	0	0	0	1	GCF_000172795.2	Rhizobium	Rhizobiaceae	Rhizobiales	Alphaproteobacteria	Proteobacteria	Bacteria
24508	Hymenobacter norwichensis	g__Hymenobacter	f__Hymenobacteraceae	o__Cytophagales	c__Bacteroidia	p__Bacteroidota	0	1	0	0	0	0	1	GCF_000420705.1	Hymenobacter	Hymenobacteraceae	Cytophagales	Cytophagia	Bacteroidetes	Bacteria
13472	Bacillus_X sp002835675	g__Bacillus_X	f__Bacillaceae_A	o__Bacillales	c__Bacilli	p__Firmicutes	0	0	0	0	1	0	1	GCF_002835675.1	Bacillus	Bacillaceae	Bacillales	Bacilli	Firmicutes	Bacteria
8829	Stenotrophomonas sp003028475	g__Stenotrophomonas	f__Xanthomonadaceae	o__Xanthomonadales	c__Gammaproteobacteria	p__Proteobacteria	0	0	0	0	2	0	2	GCF_003028475.1,GCF_003028535.1	Stenotrophomonas	Xanthomonadaceae	Xanthomonadales	Gammaproteobacteria	Proteobacteria	Bacteria
18314	Porphyromonas sp001808555	g__Porphyromonas	f__Porphyromonadaceae	o__Bacteroidales	c__Bacteroidia	p__Bacteroidota	0	0	0	0	0	1	1	GCF_001808555.1	Porphyromonas	Porphyromonadaceae	Bacteroidales	Bacteroidia	Bacteroidetes	Bacteria
27692	Paracaedibacter acanthamoebae	g__Paracaedibacter	f__Paracaedibacteraceae	o__Paracaedibacterales	c__Alphaproteobacteria	p__Proteobacteria	0	0	1	0	0	0	1	GCF_000742835.1	Candidatus Paracaedibacter	Candidatus Paracaedibacteraceae	Holosporales	Alphaproteobacteria	Proteobacteria	Bacteria
5469	Fibrobacter sp900143055	g__Fibrobacter	f__Fibrobacteraceae	o__Fibrobacterales	c__Fibrobacteria	p__Fibrobacterota	0	0	0	0	3	0	3	GCF_900129735.1,GCF_900143055.1,GCF_900230125.1	Fibrobacter	Fibrobacteraceae	Fibrobacterales	Fibrobacteria	Fibrobacteres	Bacteria
5215	Streptomyces corchorusii	g__Streptomyces	f__Streptomycetaceae	o__Streptomycetales	c__Actinobacteria	p__Actinobacteriota	0	0	3	0	0	1	4	GCF_000245355.1,GCF_000340845.1,GCF_001447075.1,GCF_001514055.1	Streptomyces	Streptomycetaceae	Streptomycetales	Actinobacteria	Actinobacteria	Bacteria
4116	Solobacterium sp900343155	g__Solobacterium	f__Erysipelotrichaceae	o__Erysipelotrichales	c__Bacilli	p__Firmicutes	0	0	0	0	1	0	1	GCF_900343155.1	Lactimicrobium	Erysipelotrichaceae	Erysipelotrichales	Erysipelotrichia	Firmicutes	Bacteria
9526	Porphyrobacter sp001557115	g__Porphyrobacter	f__Sphingomonadaceae	o__Sphingomonadales	c__Alphaproteobacteria	p__Proteobacteria	0	0	0	0	2	0	2	GCF_001556425.1,GCF_001557115.1	Caulobacter	Caulobacteraceae	Caulobacterales	Alphaproteobacteria	Proteobacteria	Bacteria
4801	Rhodobacter capsulatus	g__Rhodobacter	f__Rhodobacteraceae	o__Rhodobacterales	c__Alphaproteobacteria	p__Proteobacteria	0	0	0	0	1	3	4	GCF_900102155.1,GCF_001402715.1,GCF_001402725.1,GCF_003254295.1	Rhodobacter	Rhodobacteraceae	Rhodobacterales	Alphaproteobacteria	Proteobacteria	Bacteria
15974	Photobacterium proteolyticum	g__Photobacterium	f__Vibrionaceae	o__Enterobacterales	c__Gammaproteobacteria	p__Proteobacteria	0	1	0	0	0	0	1	GCF_001939735.1	Photobacterium	Vibrionaceae	Vibrionales	Gammaproteobacteria	Proteobacteria	Bacteria
17218	Vibrio sonorensis	g__Vibrio	f__Vibrionaceae	o__Enterobacterales	c__Gammaproteobacteria	p__Proteobacteria	0	1	0	0	0	0	1	GCF_001854765.1	Vibrio	Vibrionaceae	Vibrionales	Gammaproteobacteria	Proteobacteria	Bacteria
33916	Streptomyces vietnamensis	g__Streptomyces	f__Streptomycetaceae	o__Streptomycetales	c__Actinobacteria	p__Actinobacteriota	0	1	0	0	0	0	1	GCF_000830005.1	Streptomyces	Streptomycetaceae	Streptomycetales	Actinobacteria	Actinobacteria	Bacteria
26758	Clostridium_AD estertheticum	g__Clostridium_AD	f__Clostridiaceae	o__Clostridiales	c__Clostridia	p__Firmicutes_A	0	1	0	0	0	0	1	GCF_001877035.1	Clostridium	Clostridiaceae	Clostridiales	Clostridia	Firmicutes	Bacteria
16888	Bermanella marisrubri	g__Bermanella	f__Saccharospirillaceae	o__Pseudomonadales	c__Gammaproteobacteria	p__Proteobacteria	0	1	0	0	0	0	1	GCF_000153565.1	Bermanella	Oceanospirillaceae	Oceanospirillales	Gammaproteobacteria	Proteobacteria	Bacteria
17430	Marinobacterium georgiense	g__Marinobacterium	f__Nitrincolaceae	o__Pseudomonadales	c__Gammaproteobacteria	p__Proteobacteria	0	1	0	0	0	0	1	GCF_900107855.1	Marinobacterium	Oceanospirillaceae	Oceanospirillales	Gammaproteobacteria	Proteobacteria	Bacteria
33606	Cellulomonas flavigena	g__Cellulomonas	f__Cellulomonadaceae	o__Actinomycetales	c__Actinobacteria	p__Actinobacteriota	0	1	0	0	0	0	1	GCF_000092865.1	Cellulomonas	Cellulomonadaceae	Micrococcales	Actinobacteria	Actinobacteria	Bacteria
26844	Edaphobacter sp000688615	g__Edaphobacter	f__Acidobacteriaceae	o__Acidobacteriales	c__Acidobacteriae	p__Acidobacteriota	0	0	0	0	1	0	1	GCF_000688615.1		Acidobacteriaceae	Acidobacteriales	Acidobacteriia	Acidobacteria	Bacteria
5462	Methylosinus trichosporium	g__Methylosinus	f__Beijerinckiaceae	o__Rhizobiales	c__Alphaproteobacteria	p__Proteobacteria	0	1	1	0	1	0	3	GCF_000178815.2,GCF_002752655.1,GCF_001675455.1	Methylosinus	Methylocystaceae	Rhizobiales	Alphaproteobacteria	Proteobacteria	Bacteria
31347	Sphingomonas sp900114095	g__Sphingomonas	f__Sphingomonadaceae	o__Sphingomonadales	c__Alphaproteobacteria	p__Proteobacteria	0	0	0	0	1	0	1	GCF_900114095.1	Sphingomonas	Sphingomonadaceae	Sphingomonadales	Alphaproteobacteria	Proteobacteria	Bacteria
31799	Methylophaga muralis	g__Methylophaga	f__Methylophagaceae	o__Nitrosococcales	c__Gammaproteobacteria	p__Proteobacteria	0	1	0	0	0	0	1	GCF_001720165.1	Methylophaga	Piscirickettsiaceae	Thiotrichales	Gammaproteobacteria	Proteobacteria	Bacteria
12292	Bacteroides pyogenes_A	g__Bacteroides	f__Bacteroidaceae	o__Bacteroidales	c__Bacteroidia	p__Bacteroidota	0	0	0	0	0	1	1	GCF_000466505.1	Bacteroides	Bacteroidaceae	Bacteroidales	Bacteroidia	Bacteroidetes	Bacteria
11173	Paenibacillus_D pinihumi	g__Paenibacillus_D	f__Paenibacillaceae	o__Paenibacillales	c__Bacilli_A	p__Firmicutes_I	0	1	0	0	1	0	2	GCF_000422505.1,GCF_001312305.1	Paenibacillus	Paenibacillaceae	Bacillales	Bacilli	Firmicutes	Bacteria
32063	Neorhizobium sp000757525	g__Neorhizobium	f__Rhizobiaceae	o__Rhizobiales	c__Alphaproteobacteria	p__Proteobacteria	0	0	0	0	0	1	1	GCF_000757525.1	Rhizobium	Rhizobiaceae	Rhizobiales	Alphaproteobacteria	Proteobacteria	Bacteria
5717	Neisseria perflava	g__Neisseria	f__Neisseriaceae	o__Burkholderiales	c__Gammaproteobacteria	p__Proteobacteria	0	0	0	0	1	2	3	GCF_003044925.1,GCF_002847985.1,GCF_002863305.1	Neisseria	Neisseriaceae	Neisseriales	Betaproteobacteria	Proteobacteria	Bacteria
32302	Psychromonas sp000153405	g__Psychromonas	f__Psychromonadaceae	o__Enterobacterales	c__Gammaproteobacteria	p__Proteobacteria	0	0	1	0	0	0	1	GCF_000153405.2	Psychromonas	Psychromonadaceae	Alteromonadales	Gammaproteobacteria	Proteobacteria	Bacteria
28518	Granulicatella sp001071995	g__Granulicatella	f__Aerococcaceae	o__Lactobacillales	c__Bacilli	p__Firmicutes	0	0	0	0	0	1	1	GCF_001071995.1	Streptococcus	Streptococcaceae	Lactobacillales	Bacilli	Firmicutes	Bacteria
17110	Acidiferrobacter sp003184265	g__Acidiferrobacter	f__Acidiferrobacteraceae	o__Acidiferrobacterales	c__Gammaproteobacteria	p__Proteobacteria	0	0	1	0	0	0	1	GCF_003184265.1	Acidiferrobacter	Acidiferrobacteraceae	Acidiferrobacterales	Gammaproteobacteria	Proteobacteria	Bacteria
321	Chlamydophila abortus	g__Chlamydophila	f__Chlamydiaceae	o__Chlamydiales	c__Chlamydiia	p__Verrucomicrobiota_A	0	0	6	1	18	26	5	GCF_000026025.1,GCF_000952935.1,GCF_002205755.1,GCF_002895085.1,GCF_900002505.1	Chlamydia	Chlamydiaceae	Chlamydiales	Chlamydiia	Chlamydiae	Bacteria
2215	Oceanicaulis sp000152745	g__Oceanicaulis	f__Maricaulaceae	o__Caulobacterales	c__Alphaproteobacteria	p__Proteobacteria	0	0	0	0	0	1	1	GCF_000152745.1	Oceanicaulis	Hyphomonadaceae	Rhodobacterales	Alphaproteobacteria	Proteobacteria	Bacteria
881	Mycobacterium pseudoshottsii	g__Mycobacterium	f__Mycobacteriaceae	o__Mycobacteriales	c__Actinobacteria	p__Actinobacteriota	0	1	4	1	7	3	5	GCF_000723425.2,GCF_000013925.1,GCF_000018345.1,GCF_000026445.2,GCF_002355775.1	Mycobacterium	Mycobacteriaceae	Corynebacteriales	Actinobacteria	Actinobacteria	Bacteria
19724	Streptomyces nodosus	g__Streptomyces	f__Streptomycetaceae	o__Streptomycetales	c__Actinobacteria	p__Actinobacteriota	0	1	0	0	0	0	1	GCF_000819545.1	Streptomyces	Streptomycetaceae	Streptomycetales	Actinobacteria	Actinobacteria	Bacteria
16836	Marinococcus halotolerans	g__Marinococcus	f__Marinococcaceae	o__Bacillales	c__Bacilli	p__Firmicutes	0	1	0	0	0	0	1	GCF_000420725.1	Marinococcus	Bacillaceae	Bacillales	Bacilli	Firmicutes	Bacteria
23934	Acholeplasma_A modicum	g__Acholeplasma_A	f__Acholeplasmataceae	o__Acholeplasmatales	c__Bacilli	p__Firmicutes	0	1	0	0	0	0	1	GCF_000687835.1	Acholeplasma	Acholeplasmataceae	Acholeplasmatales	Mollicutes	Tenericutes	Bacteria
29899	Pseudooceanicola_B sp002210165	g__Pseudooceanicola_B	f__Rhodobacteraceae	o__Rhodobacterales	c__Alphaproteobacteria	p__Proteobacteria	0	0	0	0	1	0	1	GCF_002210165.1	Phaeobacter	Rhodobacteraceae	Rhodobacterales	Alphaproteobacteria	Proteobacteria	Bacteria
23667	Pseudomonas_E fluorescens_M	g__Pseudomonas_E	f__Pseudomonadaceae	o__Pseudomonadales	c__Gammaproteobacteria	p__Proteobacteria	0	0	0	0	0	1	1	GCF_001648775.1	Pseudomonas	Pseudomonadaceae	Pseudomonadales	Gammaproteobacteria	Proteobacteria	Bacteria
12343	Lactobacillus_C saniviri	g__Lactobacillus_C	f__Lactobacillaceae	o__Lactobacillales	c__Bacilli	p__Firmicutes	0	1	0	0	0	1	2	GCF_001311785.1,GCF_001437465.1	Lactobacillus	Lactobacillaceae	Lactobacillales	Bacilli	Firmicutes	Bacteria
4216	Youngiibacter fragilis	g__Youngiibacter	f__Clostridiaceae	o__Clostridiales	c__Clostridia	p__Firmicutes_A	0	1	0	0	0	0	1	GCF_000495435.3	Youngiibacter	Clostridiaceae	Clostridiales	Clostridia	Firmicutes	Bacteria
10422	Fannyhessea vaginae_A	g__Fannyhessea	f__Atopobiaceae	o__Coriobacteriales	c__Coriobacteriia	p__Actinobacteriota	0	1	0	0	1	0	2	GCF_000179715.1,GCF_900343135.1	Atopobium	Atopobiaceae	Coriobacteriales	Coriobacteriia	Actinobacteria	Bacteria
4039	Paraclostridium massiliensis	g__Paraclostridium	f__Peptostreptococcaceae	o__Peptostreptococcales	c__Clostridia	p__Firmicutes_A	0	0	0	0	4	1	5	GCF_000452225.2,GCF_000498455.1,GCF_000764005.1,GCF_002104065.1,GCF_001282705.1	Paraclostridium	Peptostreptococcaceae	Clostridiales	Clostridia	Firmicutes	Bacteria
322	Streptococcus thermophilus	g__Streptococcus	f__Streptococcaceae	o__Lactobacillales	c__Bacilli	p__Firmicutes	0	1	22	8	13	4	5	GCF_000253395.1,GCF_000011825.1,GCF_000011845.1,GCF_000014485.1,GCF_000182875.1	Streptococcus	Streptococcaceae	Lactobacillales	Bacilli	Firmicutes	Bacteria
2070	Halomonas titanicae	g__Halomonas	f__Halomonadaceae	o__Pseudomonadales	c__Gammaproteobacteria	p__Proteobacteria	0	0	0	1	2	4	5	GCF_000982975.1,GCF_000336575.1,GCF_002836495.1,GCF_000518325.1,GCF_000620585.1	Halomonas	Halomonadaceae	Oceanospirillales	Gammaproteobacteria	Proteobacteria	Bacteria
22228	Gluconobacter morbifer	g__Gluconobacter	f__Acetobacteraceae	o__Acetobacterales	c__Alphaproteobacteria	p__Proteobacteria	0	1	0	0	0	0	1	GCF_000234355.1	Gluconobacter	Acetobacteraceae	Rhodospirillales	Alphaproteobacteria	Proteobacteria	Bacteria
12964	Campylobacter_B blaseri	g__Campylobacter_B	f__Campylobacteraceae	o__Campylobacterales	c__Campylobacteria	p__Campylobacterota	0	0	0	0	0	2	2	GCF_003015205.1,GCF_003015245.1	Campylobacter	Campylobacteraceae	Campylobacterales	Epsilonproteobacteria	Proteobacteria	Bacteria
23780	Hamadaea tsunoensis	g__Hamadaea	f__Micromonosporaceae	o__Mycobacteriales	c__Actinobacteria	p__Actinobacteriota	0	1	0	0	0	0	1	GCF_000428945.1	Hamadaea	Micromonosporaceae	Micromonosporales	Actinobacteria	Actinobacteria	Bacteria
31966	Arenibacter sp003201775	g__Arenibacter	f__Flavobacteriaceae	o__Flavobacteriales	c__Bacteroidia	p__Bacteroidota	0	0	0	0	0	1	1	GCF_003201775.1	Arenibacter	Flavobacteriaceae	Flavobacteriales	Flavobacteriia	Bacteroidetes	Bacteria
19145	Collinsella sp002232035	g__Collinsella	f__Coriobacteriaceae	o__Coriobacteriales	c__Coriobacteriia	p__Actinobacteriota	0	0	0	0	0	1	1	GCF_002232035.1	Collinsella	Coriobacteriaceae	Coriobacteriales	Coriobacteriia	Actinobacteria	Bacteria
24923	OxB-1 sp000829195	g__OxB-1	f__Planococcaceae	o__Bacillales_A	c__Bacilli	p__Firmicutes	0	0	1	0	0	0	1	GCF_000829195.1	Bacillus	Bacillaceae	Bacillales	Bacilli	Firmicutes	Bacteria
13912	Gemella cuniculi	g__Gemella	f__Gemellaceae	o__Staphylococcales	c__Bacilli	p__Firmicutes	0	0	0	0	0	1	1	GCF_000425665.1	Gemella		Bacillales	Bacilli	Firmicutes	Bacteria
9898	Acinetobacter sp001696605	g__Acinetobacter	f__Moraxellaceae	o__Pseudomonadales	c__Gammaproteobacteria	p__Proteobacteria	0	0	2	0	0	0	2	GCF_001696605.3,GCF_002165345.2	Acinetobacter	Moraxellaceae	Pseudomonadales	Gammaproteobacteria	Proteobacteria	Bacteria
6599	Moorea producens_C	g__Moorea	f__Coleofasciculaceae	o__Cyanobacteriales	c__Cyanobacteriia	p__Cyanobacteria	0	0	0	1	0	2	3	GCF_001854205.1,GCF_000211815.1,GCF_001942475.1	Moorea	Oscillatoriaceae	Oscillatoriales		Cyanobacteria	Bacteria
17805	Moorea producens_A	g__Moorea	f__Coleofasciculaceae	o__Cyanobacteriales	c__Cyanobacteriia	p__Cyanobacteria	0	1	0	0	0	0	1	GCF_001767235.1	Moorea	Oscillatoriaceae	Oscillatoriales		Cyanobacteria	Bacteria
23771	Marseille-P3662 sp900178005	g__Marseille-P3662	f__Sporolactobacillaceae	o__Bacillales	c__Bacilli	p__Firmicutes	0	0	0	0	1	0	1	GCF_900178005.1	Tuberibacillus	Sporolactobacillaceae	Bacillales	Bacilli	Firmicutes	Bacteria
31414	Emergencia timonensis	g__Emergencia	f__Anaerovoracaceae	o__Peptostreptococcales	c__Clostridia	p__Firmicutes_A	0	1	0	0	0	0	1	GCF_900086585.1	Emergencia	Clostridiales Family XIII. Incertae Sedis	Clostridiales	Clostridia	Firmicutes	Bacteria
3838	Haemophilus_A sputorum	g__Haemophilus_A	f__Pasteurellaceae	o__Enterobacterales	c__Gammaproteobacteria	p__Proteobacteria	0	1	0	0	4	0	5	GCF_000238795.1,GCF_000287615.1,GCF_003252715.1,GCF_003252855.1,GCF_003252875.1	Haemophilus	Pasteurellaceae	Pasteurellales	Gammaproteobacteria	Proteobacteria	Bacteria
15225	Hymenobacter sp003231285	g__Hymenobacter	f__Hymenobacteraceae	o__Cytophagales	c__Bacteroidia	p__Bacteroidota	0	0	0	0	1	0	1	GCF_003231285.1	Hymenobacter	Hymenobacteraceae	Cytophagales	Cytophagia	Bacteroidetes	Bacteria
31067	Moritella dasanensis	g__Moritella	f__Psychromonadaceae	o__Enterobacterales	c__Gammaproteobacteria	p__Proteobacteria	0	1	0	0	0	0	1	GCF_000276805.1	Moritella	Moritellaceae	Alteromonadales	Gammaproteobacteria	Proteobacteria	Bacteria
25791	Lachnoclostridium_A sp002160755	g__Lachnoclostridium_A	f__Lachnospiraceae	o__Lachnospirales	c__Clostridia	p__Firmicutes_A	0	0	0	0	1	0	1	GCF_002160755.1	Lachnoclostridium	Lachnospiraceae	Clostridiales	Clostridia	Firmicutes	Bacteria
28682	Williamsia sp002095435	g__Williamsia	f__Mycobacteriaceae	o__Mycobacteriales	c__Actinobacteria	p__Actinobacteriota	0	0	0	0	0	1	1	GCF_002095435.2	Williamsia	Williamsiaceae	Corynebacteriales	Actinobacteria	Actinobacteria	Bacteria
29334	Bacteroides sp002160055	g__Bacteroides	f__Bacteroidaceae	o__Bacteroidales	c__Bacteroidia	p__Bacteroidota	0	0	0	0	1	0	1	GCF_002160055.1	Mediterranea	Bacteroidaceae	Bacteroidales	Bacteroidia	Bacteroidetes	Bacteria
25424	Porphyrobacter sp001556995	g__Porphyrobacter	f__Sphingomonadaceae	o__Sphingomonadales	c__Alphaproteobacteria	p__Proteobacteria	0	0	0	0	1	0	1	GCF_001556995.1		Erythrobacteraceae	Sphingomonadales	Alphaproteobacteria	Proteobacteria	Bacteria
20015	Bacillus_AW luciferensis	g__Bacillus_AW	f__Bacillaceae_G	o__Bacillales	c__Bacilli	p__Firmicutes	0	0	0	0	1	0	1	GCF_002156865.1	Bacillus	Bacillaceae	Bacillales	Bacilli	Firmicutes	Bacteria
12776	Sulfurihydrogenibium sp000020325	g__Sulfurihydrogenibium	f__Hydrogenothermaceae	o__Hydrogenothermales	c__Aquificae	p__Aquificota	0	0	1	0	0	0	1	GCF_000020325.1	Sulfurihydrogenibium	Hydrogenothermaceae	Aquificales	Aquificae	Aquificae	Bacteria
15428	Domibacillus iocasae	g__Domibacillus	f__Domibacillaceae	o__Bacillales	c__Bacilli	p__Firmicutes	0	0	0	0	1	0	1	GCF_001750285.1	Domibacillus	Bacillaceae	Bacillales	Bacilli	Firmicutes	Bacteria
5625	Rhodococcus kroppenstedtii	g__Rhodococcus	f__Mycobacteriaceae	o__Mycobacteriales	c__Actinobacteria	p__Actinobacteriota	0	0	1	0	1	1	3	GCF_001620025.1,GCF_900111805.1,GCF_001646725.1	Rhodococcus	Nocardiaceae	Corynebacteriales	Actinobacteria	Actinobacteria	Bacteria
13882	RC9 sp900167925	g__RC9	f__UBA932	o__Bacteroidales	c__Bacteroidia	p__Bacteroidota	0	0	0	0	0	1	1	GCF_900167925.1			Bacteroidales	Bacteroidia	Bacteroidetes	Bacteria
24004	Soleaferrea massiliensis	g__Soleaferrea	f__Ruminococcaceae	o__Oscillospirales	c__Clostridia	p__Firmicutes_A	0	0	0	0	1	0	1	GCF_000820765.1	Candidatus Soleaferrea	Ruminococcaceae	Clostridiales	Clostridia	Firmicutes	Bacteria
12308	Actinobaculum massiliense	g__Actinobaculum	f__Actinomycetaceae	o__Actinomycetales	c__Actinobacteria	p__Actinobacteriota	0	1	0	0	0	1	2	GCF_001457435.1,GCF_000315465.1	Actinobaculum	Actinomycetaceae	Actinomycetales	Actinobacteria	Actinobacteria	Bacteria
10892	Psychrobacter sp900168255	g__Psychrobacter	f__Moraxellaceae	o__Pseudomonadales	c__Gammaproteobacteria	p__Proteobacteria	0	0	1	0	1	0	2	GCF_900168255.1,GCF_002224105.1	Psychrobacter	Moraxellaceae	Pseudomonadales	Gammaproteobacteria	Proteobacteria	Bacteria
22480	Winogradskyella sp900105425	g__Winogradskyella	f__Flavobacteriaceae	o__Flavobacteriales	c__Bacteroidia	p__Bacteroidota	0	0	0	1	0	0	1	GCF_900105425.1	Winogradskyella	Flavobacteriaceae	Flavobacteriales	Flavobacteriia	Bacteroidetes	Bacteria
22817	Dysgonomonas sp900343125	g__Dysgonomonas	f__Dysgonomonadaceae	o__Bacteroidales	c__Bacteroidia	p__Bacteroidota	0	0	0	0	1	0	1	GCF_900343125.1	Dysgonomonas	Dysgonamonadaceae	Bacteroidales	Bacteroidia	Bacteroidetes	Bacteria
28354	Clostridioides mangenotii_B	g__Clostridioides	f__Peptostreptococcaceae	o__Peptostreptococcales	c__Clostridia	p__Firmicutes_A	0	1	0	0	0	0	1	GCF_000687955.1	Clostridioides	Peptostreptococcaceae	Clostridiales	Clostridia	Firmicutes	Bacteria
6608	Prevotella stercorea	g__Prevotella	f__Bacteroidaceae	o__Bacteroidales	c__Bacteroidia	p__Bacteroidota	0	1	0	0	0	0	1	GCF_000235885.1	Prevotella	Prevotellaceae	Bacteroidales	Bacteroidia	Bacteroidetes	Bacteria
551	Streptomyces californicus	g__Streptomyces	f__Streptomycetaceae	o__Streptomycetales	c__Actinobacteria	p__Actinobacteriota	0	0	1	0	25	1	5	GCF_002082175.1,GCF_000717015.1,GCF_000717215.1,GCF_000717645.1,GCF_000717665.1	Streptomyces	Streptomycetaceae	Streptomycetales	Actinobacteria	Actinobacteria	Bacteria
11575	Synechococcus_C sp001631935	g__Synechococcus_C	f__Cyanobiaceae	o__Synechococcales	c__Cyanobacteriia	p__Cyanobacteria	0	0	0	0	0	2	2	GCF_001631935.1,GCF_001632105.1	Synechococcus	Synechococcaceae	Synechococcales		Cyanobacteria	Bacteria
16153	Corynebacterium ciconiae	g__Corynebacterium	f__Mycobacteriaceae	o__Mycobacteriales	c__Actinobacteria	p__Actinobacteriota	0	1	0	0	0	0	1	GCF_000372385.1	Corynebacterium	Corynebacteriaceae	Corynebacteriales	Actinobacteria	Actinobacteria	Bacteria
1925	Corynebacterium accolens	g__Corynebacterium	f__Mycobacteriaceae	o__Mycobacteriales	c__Actinobacteria	p__Actinobacteriota	0	1	0	0	0	7	5	GCF_000159115.1,GCF_000146485.1,GCF_000477875.1,GCF_000477895.1,GCF_000477915.1	Corynebacterium	Corynebacteriaceae	Corynebacteriales	Actinobacteria	Actinobacteria	Bacteria
20715	Psychroflexus torquis	g__Psychroflexus	f__Flavobacteriaceae	o__Flavobacteriales	c__Bacteroidia	p__Bacteroidota	0	1	0	0	0	0	1	GCF_000153485.2	Psychroflexus	Flavobacteriaceae	Flavobacteriales	Flavobacteriia	Bacteroidetes	Bacteria
12491	Thauera humireducens	g__Thauera	f__Rhodocyclaceae	o__Burkholderiales	c__Gammaproteobacteria	p__Proteobacteria	0	1	0	0	1	0	2	GCF_001051995.2,GCF_000310165.2	Thauera	Zoogloeaceae	Rhodocyclales	Betaproteobacteria	Proteobacteria	Bacteria
24801	Mycetocola_A miduiensis	g__Mycetocola_A	f__Microbacteriaceae	o__Actinomycetales	c__Actinobacteria	p__Actinobacteriota	0	1	0	0	0	0	1	GCF_900115155.1	Mycetocola	Microbacteriaceae	Micrococcales	Actinobacteria	Actinobacteria	Bacteria
15131	Cellulomonas cellasea	g__Cellulomonas	f__Cellulomonadaceae	o__Actinomycetales	c__Actinobacteria	p__Actinobacteriota	0	1	0	0	0	0	1	GCF_000767135.1	Cellulomonas	Cellulomonadaceae	Micrococcales	Actinobacteria	Actinobacteria	Bacteria
23138	Citrobacter freundii_E	g__Citrobacter	f__Enterobacteriaceae	o__Enterobacterales	c__Gammaproteobacteria	p__Proteobacteria	0	0	0	0	1	0	1	GCF_002918505.1	Citrobacter	Enterobacteriaceae	Enterobacterales	Gammaproteobacteria	Proteobacteria	Bacteria
25257	Leptospira alstonii_A	g__Leptospira	f__Leptospiraceae	o__Leptospirales	c__Leptospirae	p__Spirochaetota	0	1	0	0	0	0	1	GCF_001729245.1	Leptospira	Leptospiraceae	Leptospirales	Spirochaetia	Spirochaetes	Bacteria
19160	Mycolicibacterium sp001499965	g__Mycolicibacterium	f__Mycobacteriaceae	o__Mycobacteriales	c__Actinobacteria	p__Actinobacteriota	0	0	0	0	1	0	1	GCF_001499965.1	Mycobacterium	Mycobacteriaceae	Corynebacteriales	Actinobacteria	Actinobacteria	Bacteria
9008	Pseudomonas_L hussainii	g__Pseudomonas_L	f__Pseudomonadaceae	o__Pseudomonadales	c__Gammaproteobacteria	p__Proteobacteria	0	1	0	0	1	0	2	GCF_900109735.1,GCF_001885685.1	Pseudomonas	Pseudomonadaceae	Pseudomonadales	Gammaproteobacteria	Proteobacteria	Bacteria
20485	Streptomyces aurantiacus_A	g__Streptomyces	f__Streptomycetaceae	o__Streptomycetales	c__Actinobacteria	p__Actinobacteriota	0	0	0	0	1	0	1	GCF_000414115.1	Streptomyces	Streptomycetaceae	Streptomycetales	Actinobacteria	Actinobacteria	Bacteria
31676	Streptomyces sp000720185	g__Streptomyces	f__Streptomycetaceae	o__Streptomycetales	c__Actinobacteria	p__Actinobacteriota	0	0	0	0	1	0	1	GCF_000720185.1	Streptomyces	Streptomycetaceae	Streptomycetales	Actinobacteria	Actinobacteria	Bacteria
13416	Ruminiclostridium_C viride	g__Ruminiclostridium_C	f__Oscillospiraceae	o__Oscillospirales	c__Clostridia	p__Firmicutes_A	0	1	0	0	0	0	1	GCF_000620945.1		Ruminococcaceae	Clostridiales	Clostridia	Firmicutes	Bacteria
31052	Dehalobacterium formicoaceticum	g__Dehalobacterium	f__Dehalobacteriaceae	o__Dehalobacteriales	c__Dehalobacteriia	p__Firmicutes_B	0	1	0	0	0	0	1	GCF_002224645.1	Dehalobacterium	Peptococcaceae	Clostridiales	Clostridia	Firmicutes	Bacteria
24432	Oribacterium sp000513555	g__Oribacterium	f__Lachnospiraceae	o__Lachnospirales	c__Clostridia	p__Firmicutes_A	0	0	0	0	1	0	1	GCF_000513555.1		Lachnospiraceae	Clostridiales	Clostridia	Firmicutes	Bacteria
19450	Nocardia sp000482385	g__Nocardia	f__Mycobacteriaceae	o__Mycobacteriales	c__Actinobacteria	p__Actinobacteriota	0	0	0	0	0	1	1	GCF_000482385.1	Nocardia	Nocardiaceae	Corynebacteriales	Actinobacteria	Actinobacteria	Bacteria
17462	Eubacterium_Q sp900199595	g__Eubacterium_Q	f__Lachnospiraceae	o__Lachnospirales	c__Clostridia	p__Firmicutes_A	0	0	0	0	0	1	1	GCF_900199595.1		Lachnospiraceae	Clostridiales	Clostridia	Firmicutes	Bacteria
9462	Pseudomonas_A xanthomarina	g__Pseudomonas_A	f__Pseudomonadaceae	o__Pseudomonadales	c__Gammaproteobacteria	p__Proteobacteria	0	0	0	1	1	0	2	GCF_900108535.1,GCF_900129835.1	Pseudomonas	Pseudomonadaceae	Pseudomonadales	Gammaproteobacteria	Proteobacteria	Bacteria
33503	Bacillus_Y jeotgali_A	g__Bacillus_Y	f__Bacillaceae_A	o__Bacillales	c__Bacilli	p__Firmicutes	0	0	0	0	1	0	1	GCF_900166585.1	Bacillus	Bacillaceae	Bacillales	Bacilli	Firmicutes	Bacteria
1045	Melissococcus plutonius	g__Melissococcus	f__Enterococcaceae	o__Lactobacillales	c__Bacilli	p__Firmicutes	0	1	1	1	11	0	5	GCF_000747585.1,GCF_000283975.1,GCF_000270185.1,GCF_001047395.1,GCF_001047405.1	Melissococcus	Enterococcaceae	Lactobacillales	Bacilli	Firmicutes	Bacteria
21164	Paracaedibacter_A symbiosus	g__Paracaedibacter_A	f__Paracaedibacteraceae	o__Paracaedibacterales	c__Alphaproteobacteria	p__Proteobacteria	0	0	0	0	0	1	1	GCF_000757605.1	Candidatus Paracaedibacter	Candidatus Paracaedibacteraceae	Holosporales	Alphaproteobacteria	Proteobacteria	Bacteria
26703	Lyngbya robusta	g__Lyngbya	f__Phormidiaceae	o__Cyanobacteriales	c__Cyanobacteriia	p__Cyanobacteria	0	1	0	0	0	0	1	GCF_000972705.2	Limnoraphis	Oscillatoriaceae	Oscillatoriales		Cyanobacteria	Bacteria
33033	Micromonospora sp003027925	g__Micromonospora	f__Micromonosporaceae	o__Mycobacteriales	c__Actinobacteria	p__Actinobacteriota	0	0	0	0	1	0	1	GCF_003027925.1	Micromonospora	Micromonosporaceae	Micromonosporales	Actinobacteria	Actinobacteria	Bacteria
11679	Vibrio sp003185995	g__Vibrio	f__Vibrionaceae	o__Enterobacterales	c__Gammaproteobacteria	p__Proteobacteria	0	0	0	0	1	1	2	GCF_003185995.1,GCF_001895205.1	Vibrio	Vibrionaceae	Vibrionales	Gammaproteobacteria	Proteobacteria	Bacteria
30189	Dorea phocaeense	g__Dorea	f__Lachnospiraceae	o__Lachnospirales	c__Clostridia	p__Firmicutes_A	0	1	0	0	0	0	1	GCF_900120345.1	Lachnoclostridium	Lachnospiraceae	Clostridiales	Clostridia	Firmicutes	Bacteria
19752	G11 sp900103495	g__G11	f__Lachnospiraceae	o__Lachnospirales	c__Clostridia	p__Firmicutes_A	0	0	0	0	0	1	1	GCF_900103495.1		Lachnospiraceae	Clostridiales	Clostridia	Firmicutes	Bacteria
20312	Desulfurobacterium_A indicum	g__Desulfurobacterium_A	f__Desulfurobacteriaceae	o__Desulfurobacteriales	c__Desulfurobacteriia	p__Aquificota	0	1	0	0	0	0	1	GCF_001968985.1	Desulfurobacterium	Desulfurobacteriaceae	Desulfurobacteriales	Aquificae	Aquificae	Bacteria
2998	Cellulophaga baltica	g__Cellulophaga	f__Flavobacteriaceae	o__Flavobacteriales	c__Bacteroidia	p__Bacteroidota	0	1	1	0	3	1	5	GCF_000468615.2,GCF_000477035.2,GCF_000468575.1,GCF_000468595.1,GCF_000764435.1	Cellulophaga	Flavobacteriaceae	Flavobacteriales	Flavobacteriia	Bacteroidetes	Bacteria
33598	Lentzea albida	g__Lentzea	f__Pseudonocardiaceae	o__Mycobacteriales	c__Actinobacteria	p__Actinobacteriota	0	1	0	0	0	0	1	GCF_900111005.1	Lentzea	Pseudonocardiaceae	Pseudonocardiales	Actinobacteria	Actinobacteria	Bacteria
25960	Neptunomonas qingdaonensis	g__Neptunomonas	f__Nitrincolaceae	o__Pseudomonadales	c__Gammaproteobacteria	p__Proteobacteria	0	1	0	0	0	0	1	GCF_900113275.1	Neptunomonas	Oceanospirillaceae	Oceanospirillales	Gammaproteobacteria	Proteobacteria	Bacteria
20491	Treponema_D berlinense	g__Treponema_D	f__Treponemataceae	o__Treponematales	c__Spirochaetia	p__Spirochaetota	0	1	0	0	0	0	1	GCF_900167025.1	Treponema	Spirochaetaceae	Spirochaetales	Spirochaetia	Spirochaetes	Bacteria
18315	Streptomyces sp001905385	g__Streptomyces	f__Streptomycetaceae	o__Streptomycetales	c__Actinobacteria	p__Actinobacteriota	0	0	0	0	0	1	1	GCF_001905385.1	Streptomyces	Streptomycetaceae	Streptomycetales	Actinobacteria	Actinobacteria	Bacteria
22476	Arenibacter echinorum	g__Arenibacter	f__Flavobacteriaceae	o__Flavobacteriales	c__Bacteroidia	p__Bacteroidota	0	0	0	0	0	1	1	GCF_003259375.1	Arenibacter	Flavobacteriaceae	Flavobacteriales	Flavobacteriia	Bacteroidetes	Bacteria
27993	Salipaludibacillus agaradhaerens	g__Salipaludibacillus	f__Salisediminibacteriaceae	o__Bacillales	c__Bacilli	p__Firmicutes	0	1	0	0	0	0	1	GCF_002019735.1	Salipaludibacillus	Bacillaceae	Bacillales	Bacilli	Firmicutes	Bacteria
29176	Bacillus_AE acidicola	g__Bacillus_AE	f__Bacillaceae_C	o__Bacillales	c__Bacilli	p__Firmicutes	0	1	0	0	0	0	1	GCF_001636425.1	Bacillus	Bacillaceae	Bacillales	Bacilli	Firmicutes	Bacteria
28935	Thiomicrorhabdus sp000478585	g__Thiomicrorhabdus	f__Thiomicrospiraceae	o__Thiomicrospirales	c__Gammaproteobacteria	p__Proteobacteria	0	0	0	0	1	0	1	GCF_000478585.1	Thiomicrorhabdus	Piscirickettsiaceae	Thiotrichales	Gammaproteobacteria	Proteobacteria	Bacteria
30972	Pseudomonas_E silesiensis	g__Pseudomonas_E	f__Pseudomonadaceae	o__Pseudomonadales	c__Gammaproteobacteria	p__Proteobacteria	0	0	1	0	0	0	1	GCF_001661075.1	Pseudomonas	Pseudomonadaceae	Pseudomonadales	Gammaproteobacteria	Proteobacteria	Bacteria
2202	Enterobacter asburiae	g__Enterobacter	f__Enterobacteriaceae	o__Enterobacterales	c__Gammaproteobacteria	p__Proteobacteria	0	0	2	0	2	1	5	GCF_000632395.1,GCF_001521715.1,GCF_000498635.1,GCF_000568075.1,GCF_000799205.1	Enterobacter	Enterobacteriaceae	Enterobacterales	Gammaproteobacteria	Proteobacteria	Bacteria
18675	Listeria floridensis	g__Listeria	f__Listeriaceae	o__Lactobacillales	c__Bacilli	p__Firmicutes	0	1	0	0	0	0	1	GCF_000525875.1	Listeria	Listeriaceae	Bacillales	Bacilli	Firmicutes	Bacteria
18618	Geodermatophilus obscurus_B	g__Geodermatophilus	f__Geodermatophilaceae	o__Mycobacteriales	c__Actinobacteria	p__Actinobacteriota	0	1	0	0	0	0	1	GCF_900115395.1	Geodermatophilus	Geodermatophilaceae	Geodermatophilales	Actinobacteria	Actinobacteria	Bacteria
27826	Acinetobacter haemolyticus_A	g__Acinetobacter	f__Moraxellaceae	o__Pseudomonadales	c__Gammaproteobacteria	p__Proteobacteria	0	0	0	0	1	0	1	GCF_900406815.1	Acinetobacter	Moraxellaceae	Pseudomonadales	Gammaproteobacteria	Proteobacteria	Bacteria
22789	Erysipelatoclostridium sp000508865	g__Erysipelatoclostridium	f__Erysipelatoclostridiaceae	o__Erysipelotrichales	c__Bacilli	p__Firmicutes	0	0	0	0	1	0	1	GCF_000508865.1			Clostridiales	Clostridia	Firmicutes	Bacteria
30845	TH137 sp003060865	g__TH137	f__Rhodobacteraceae	o__Rhodobacterales	c__Alphaproteobacteria	p__Proteobacteria	0	0	1	0	0	0	1	GCF_003060865.1	Gemmobacter	Rhodobacteraceae	Rhodobacterales	Alphaproteobacteria	Proteobacteria	Bacteria
10306	Burkholderia mesoacidophila	g__Burkholderia	f__Burkholderiaceae	o__Burkholderiales	c__Gammaproteobacteria	p__Proteobacteria	0	0	1	0	1	0	2	GCF_002097715.1,GCF_002362295.1	Burkholderia	Burkholderiaceae	Burkholderiales	Betaproteobacteria	Proteobacteria	Bacteria
16647	Niameybacter massiliensis	g__Niameybacter	f__Cellulosilyticaceae	o__Lachnospirales	c__Clostridia	p__Firmicutes_A	0	1	0	0	0	0	1	GCF_001282685.1	Niameybacter	Lachnospiraceae	Clostridiales	Clostridia	Firmicutes	Bacteria
31894	Confluentimicrobium lipolyticum	g__Confluentimicrobium	f__Rhodobacteraceae	o__Rhodobacterales	c__Alphaproteobacteria	p__Proteobacteria	0	0	0	0	1	0	1	GCF_900184935.1	Confluentimicrobium	Rhodobacteraceae	Rhodobacterales	Alphaproteobacteria	Proteobacteria	Bacteria
27195	Clostridium sp900116755	g__Clostridium	f__Clostridiaceae	o__Clostridiales	c__Clostridia	p__Firmicutes_A	0	0	0	0	0	1	1	GCF_900116755.1	Clostridium	Clostridiaceae	Clostridiales	Clostridia	Firmicutes	Bacteria
21258	Pseudomonas_E sp002080045	g__Pseudomonas_E	f__Pseudomonadaceae	o__Pseudomonadales	c__Gammaproteobacteria	p__Proteobacteria	0	0	0	0	1	0	1	GCF_002080045.1	Pseudomonas	Pseudomonadaceae	Pseudomonadales	Gammaproteobacteria	Proteobacteria	Bacteria
11089	Eremococcus coleocola	g__Eremococcus	f__Aerococcaceae	o__Lactobacillales	c__Bacilli	p__Firmicutes	0	1	0	0	1	0	2	GCF_000428865.1,GCF_000183205.1	Eremococcus	Aerococcaceae	Lactobacillales	Bacilli	Firmicutes	Bacteria
17955	Microbacterium sp001650405	g__Microbacterium	f__Microbacteriaceae	o__Actinomycetales	c__Actinobacteria	p__Actinobacteriota	0	0	0	0	1	0	1	GCF_001650405.1	Microbacterium	Microbacteriaceae	Micrococcales	Actinobacteria	Actinobacteria	Bacteria
4547	Desulfococcus multivorans	g__Desulfococcus	f__Desulfococcaceae	o__Desulfobacterales	c__Desulfobacteria	p__Desulfobacterota	0	1	1	0	1	1	4	GCF_001854245.1,GCF_002009335.2,GCF_000422185.1,GCF_900167235.1	Desulfococcus	Desulfobacteraceae	Desulfobacterales	Deltaproteobacteria	Proteobacteria	Bacteria
14293	Roseovarius sp002072155	g__Roseovarius	f__Rhodobacteraceae	o__Rhodobacterales	c__Alphaproteobacteria	p__Proteobacteria	0	0	0	0	1	0	1	GCF_002072155.1	Roseovarius	Rhodobacteraceae	Rhodobacterales	Alphaproteobacteria	Proteobacteria	Bacteria
28486	Streptomyces sp900091315	g__Streptomyces	f__Streptomycetaceae	o__Streptomycetales	c__Actinobacteria	p__Actinobacteriota	0	0	0	0	1	0	1	GCF_900091315.1	Streptomyces	Streptomycetaceae	Streptomycetales	Actinobacteria	Actinobacteria	Bacteria
7254	Streptomyces viridosporus	g__Streptomyces	f__Streptomycetaceae	o__Streptomycetales	c__Actinobacteria	p__Actinobacteriota	0	1	0	0	1	1	3	GCF_000156435.1,GCF_003146615.1,GCF_000316095.1	Streptomyces	Streptomycetaceae	Streptomycetales	Actinobacteria	Actinobacteria	Bacteria
12863	Bradyrhizobium sp900113725	g__Bradyrhizobium	f__Xanthobacteraceae	o__Rhizobiales	c__Alphaproteobacteria	p__Proteobacteria	0	0	0	0	0	2	2	GCF_000472645.1,GCF_900113725.1	Bradyrhizobium	Bradyrhizobiaceae	Rhizobiales	Alphaproteobacteria	Proteobacteria	Bacteria
11485	Lactobacillus_G pentosiphilus	g__Lactobacillus_G	f__Lactobacillaceae	o__Lactobacillales	c__Bacilli	p__Firmicutes	0	0	0	0	1	1	2	GCF_002217965.1,GCF_002217985.1	Lactobacillus	Lactobacillaceae	Lactobacillales	Bacilli	Firmicutes	Bacteria
7234	Yersinia enterocolitica_F	g__Yersinia	f__Enterobacteriaceae	o__Enterobacterales	c__Gammaproteobacteria	p__Proteobacteria	0	0	0	0	2	1	3	GCF_001995075.1,GCF_001995305.1,GCF_001116865.1	Yersinia	Yersiniaceae	Enterobacterales	Gammaproteobacteria	Proteobacteria	Bacteria
16827	Propionicimonas paludicola	g__Propionicimonas	f__Propionibacteriaceae	o__Propionibacteriales	c__Actinobacteria	p__Actinobacteriota	0	0	0	0	1	0	1	GCF_002563675.1	Propionicimonas	Nocardioidaceae	Propionibacteriales	Actinobacteria	Actinobacteria	Bacteria
20927	Brevibacillus sp000282075	g__Brevibacillus	f__Brevibacillaceae	o__Brevibacillales	c__Bacilli_A	p__Firmicutes_I	0	0	0	0	1	0	1	GCF_000282075.1	Brevibacillus	Paenibacillaceae	Bacillales	Bacilli	Firmicutes	Bacteria
9491	Sphingobium sp001713415	g__Sphingobium	f__Sphingomonadaceae	o__Sphingomonadales	c__Alphaproteobacteria	p__Proteobacteria	0	0	1	0	0	1	2	GCF_001713415.1,GCF_000743655.1	Sphingobium	Sphingomonadaceae	Sphingomonadales	Alphaproteobacteria	Proteobacteria	Bacteria
5369	Weissella koreensis	g__Weissella	f__Lactobacillaceae	o__Lactobacillales	c__Bacilli	p__Firmicutes	0	1	1	0	1	0	3	GCF_000219805.1,GCF_002950695.1,GCF_000277645.1	Weissella	Leuconostocaceae	Lactobacillales	Bacilli	Firmicutes	Bacteria
15553	Streptomyces sp002941025	g__Streptomyces	f__Streptomycetaceae	o__Streptomycetales	c__Actinobacteria	p__Actinobacteriota	0	0	0	0	0	1	1	GCF_002941025.1	Streptomyces	Streptomycetaceae	Streptomycetales	Actinobacteria	Actinobacteria	Bacteria
31112	Rhodobacter_A ovatus	g__Rhodobacter_A	f__Rhodobacteraceae	o__Rhodobacterales	c__Alphaproteobacteria	p__Proteobacteria	0	0	0	0	0	1	1	GCF_900207575.1	Rhodobacter	Rhodobacteraceae	Rhodobacterales	Alphaproteobacteria	Proteobacteria	Bacteria
23057	Frankia sp001854805	g__Frankia	f__Frankiaceae	o__Frankiales	c__Actinobacteria	p__Actinobacteriota	0	0	0	0	1	0	1	GCF_001854805.1	Frankia	Frankiaceae	Frankiales	Actinobacteria	Actinobacteria	Bacteria
33907	Yersinia enterocolitica_E	g__Yersinia	f__Enterobacteriaceae	o__Enterobacterales	c__Gammaproteobacteria	p__Proteobacteria	0	0	0	0	1	0	1	GCF_002082245.2	Yersinia	Yersiniaceae	Enterobacterales	Gammaproteobacteria	Proteobacteria	Bacteria
642	Lactobacillus_H reuteri_D	g__Lactobacillus_H	f__Lactobacillaceae	o__Lactobacillales	c__Bacilli	p__Firmicutes	0	0	0	0	0	23	5	GCF_002253625.1,GCF_002253665.1,GCF_002253685.1,GCF_002253705.1,GCF_002253725.1	Lactobacillus	Lactobacillaceae	Lactobacillales	Bacilli	Firmicutes	Bacteria
7262	Acinetobacter sp002135205	g__Acinetobacter	f__Moraxellaceae	o__Pseudomonadales	c__Gammaproteobacteria	p__Proteobacteria	0	0	0	0	2	0	2	GCF_002135205.1,GCF_003231195.1	Acinetobacter	Moraxellaceae	Pseudomonadales	Gammaproteobacteria	Proteobacteria	Bacteria
17407	Rhodococcus yunnanensis	g__Rhodococcus	f__Mycobacteriaceae	o__Mycobacteriales	c__Actinobacteria	p__Actinobacteriota	0	1	0	0	0	0	1	GCF_001895005.1	Rhodococcus	Nocardiaceae	Corynebacteriales	Actinobacteria	Actinobacteria	Bacteria
4592	Aminobacterium colombiense	g__Aminobacterium	f__Aminobacteriaceae	o__Synergistales	c__Synergistia	p__Synergistota	0	1	0	0	0	0	1	GCF_000025885.1	Aminobacterium	Synergistaceae	Synergistales	Synergistia	Synergistetes	Bacteria
33123	Pontibacillus litoralis	g__Pontibacillus	f__Halobacillaceae_A	o__Bacillales	c__Bacilli	p__Firmicutes	0	1	0	0	0	0	1	GCF_000775615.1	Pontibacillus	Bacillaceae	Bacillales	Bacilli	Firmicutes	Bacteria
4104	Alicycliphilus denitrificans	g__Alicycliphilus	f__Burkholderiaceae	o__Burkholderiales	c__Gammaproteobacteria	p__Proteobacteria	0	1	1	0	2	0	4	GCF_000204645.1,GCF_000179015.2,GCF_002250385.2,GCF_002894355.1	Alicycliphilus	Comamonadaceae	Burkholderiales	Betaproteobacteria	Proteobacteria	Bacteria
30376	Bauldia litoralis	g__Bauldia	f__Kaistiaceae	o__Rhizobiales	c__Alphaproteobacteria	p__Proteobacteria	0	1	0	0	0	0	1	GCF_900104485.1	Bauldia		Rhizobiales	Alphaproteobacteria	Proteobacteria	Bacteria
12526	Pseudomonas_E sp003290225	g__Pseudomonas_E	f__Pseudomonadaceae	o__Pseudomonadales	c__Gammaproteobacteria	p__Proteobacteria	0	0	0	0	1	0	1	GCF_002742485.1	Pseudomonas	Pseudomonadaceae	Pseudomonadales	Gammaproteobacteria	Proteobacteria	Bacteria
6126	Bifidobacterium callitrichos	g__Bifidobacterium	f__Bifidobacteriaceae	o__Actinomycetales	c__Actinobacteria	p__Actinobacteriota	0	1	0	0	2	0	3	GCF_000741175.1,GCF_000771665.1,GCF_003024945.1	Bifidobacterium	Bifidobacteriaceae	Bifidobacteriales	Actinobacteria	Actinobacteria	Bacteria
12838	Blattabacterium cuenoti	g__Blattabacterium	f__Blattabacteriaceae	o__Flavobacteriales	c__Bacteroidia	p__Bacteroidota	0	1	1	0	0	0	2	GCF_000348805.1,GCF_002355135.1	Blattabacterium	Blattabacteriaceae	Flavobacteriales	Flavobacteriia	Bacteroidetes	Bacteria
6457	Salegentibacter agarivorans	g__Salegentibacter	f__Flavobacteriaceae	o__Flavobacteriales	c__Bacteroidia	p__Bacteroidota	0	0	1	0	0	1	2	GCF_001932675.1,GCF_900113135.1	Salegentibacter	Flavobacteriaceae	Flavobacteriales	Flavobacteriia	Bacteroidetes	Bacteria
22450	Collinsella provencensis	g__Collinsella	f__Coriobacteriaceae	o__Coriobacteriales	c__Coriobacteriia	p__Actinobacteriota	0	0	0	0	0	1	1	GCF_900199705.1	Collinsella	Coriobacteriaceae	Coriobacteriales	Coriobacteriia	Actinobacteria	Bacteria
25404	Stoquefichus massiliensis	g__Stoquefichus	f__Erysipelatoclostridiaceae	o__Erysipelotrichales	c__Bacilli	p__Firmicutes	0	0	0	0	0	1	1	GCF_000455285.1	Candidatus Stoquefichus	Erysipelotrichaceae	Erysipelotrichales	Erysipelotrichia	Firmicutes	Bacteria
27324	Flavobacterium segetis	g__Flavobacterium	f__Flavobacteriaceae	o__Flavobacteriales	c__Bacteroidia	p__Bacteroidota	0	0	0	0	0	1	1	GCF_900129575.1	Flavobacterium	Flavobacteriaceae	Flavobacteriales	Flavobacteriia	Bacteroidetes	Bacteria
15732	Lactobacillus_H gorillae	g__Lactobacillus_H	f__Lactobacillaceae	o__Lactobacillales	c__Bacilli	p__Firmicutes	0	0	0	0	1	0	1	GCF_001293735.1	Lactobacillus	Lactobacillaceae	Lactobacillales	Bacilli	Firmicutes	Bacteria
29590	Streptomyces sp900091725	g__Streptomyces	f__Streptomycetaceae	o__Streptomycetales	c__Actinobacteria	p__Actinobacteriota	0	0	0	0	1	0	1	GCF_900091725.1	Streptomyces	Streptomycetaceae	Streptomycetales	Actinobacteria	Actinobacteria	Bacteria
11933	Chryseobacterium_B hominis	g__Chryseobacterium_B	f__Weeksellaceae	o__Flavobacteriales	c__Bacteroidia	p__Bacteroidota	0	1	0	0	0	0	1	GCF_900108525.1	Chryseobacterium	Flavobacteriaceae	Flavobacteriales	Flavobacteriia	Bacteroidetes	Bacteria
26515	Nonlabens marinus	g__Nonlabens	f__Flavobacteriaceae	o__Flavobacteriales	c__Bacteroidia	p__Bacteroidota	0	1	0	0	0	0	1	GCF_000831385.1	Nonlabens	Flavobacteriaceae	Flavobacteriales	Flavobacteriia	Bacteroidetes	Bacteria
13115	Microbacterium sp000411455	g__Microbacterium	f__Microbacteriaceae	o__Actinomycetales	c__Actinobacteria	p__Actinobacteriota	0	0	0	0	0	1	1	GCF_000411455.1	Microbacterium	Microbacteriaceae	Micrococcales	Actinobacteria	Actinobacteria	Bacteria
1117	Salinivibrio kushneri	g__Salinivibrio	f__Vibrionaceae	o__Enterobacterales	c__Gammaproteobacteria	p__Proteobacteria	0	0	0	0	9	5	5	GCF_001722105.1,GCF_001995685.1,GCF_001995725.1,GCF_001995745.1,GCF_001995805.1	Salinivibrio	Vibrionaceae	Vibrionales	Gammaproteobacteria	Proteobacteria	Bacteria
3862	Pseudodesulfovibrio profundus	g__Pseudodesulfovibrio	f__Desulfovibrionaceae	o__Desulfovibrionales	c__Desulfovibrionia	p__Desulfobacterota_A	0	0	1	0	0	0	1	GCF_900217235.1	Pseudodesulfovibrio	Desulfovibrionaceae	Desulfovibrionales	Deltaproteobacteria	Proteobacteria	Bacteria
20664	Pararheinheimera sp000217935	g__Pararheinheimera	f__Alteromonadaceae	o__Enterobacterales	c__Gammaproteobacteria	p__Proteobacteria	0	0	0	0	1	0	1	GCF_000217935.1	Rheinheimera	Chromatiaceae	Chromatiales	Gammaproteobacteria	Proteobacteria	Bacteria
11640	Chryseobacterium culicis_A	g__Chryseobacterium	f__Weeksellaceae	o__Flavobacteriales	c__Bacteroidia	p__Bacteroidota	0	0	0	0	0	2	2	GCF_002979665.1,GCF_002979755.1	Chryseobacterium	Flavobacteriaceae	Flavobacteriales	Flavobacteriia	Bacteroidetes	Bacteria
6731	Cupriavidus gilardii	g__Cupriavidus	f__Burkholderiaceae	o__Burkholderiales	c__Gammaproteobacteria	p__Proteobacteria	0	1	0	0	2	0	3	GCF_001281465.1,GCF_000307735.3,GCF_001658125.1	Cupriavidus	Burkholderiaceae	Burkholderiales	Betaproteobacteria	Proteobacteria	Bacteria
[truncated: 11,847 more rows]

## Sheet: S2.By_sample_qc
Sample	DonorId	VisitId	AGE	SEX	starting	trimmomatic_passed	prinseq_passed	no_phi_X	no_human	Species_Shannon	Species_Count	Pathway_Count
[truncated: 1,359 more rows]

## Sheet: S3.Taxa_summary
Taxa	gtdb_taxa	Mean_Percent	SD	Max	Min	Number_Presented_Samples	%Prevalence	level	Prioritized_species
[truncated: 2,126 more rows]

[truncated: 25 more sheets: S4.Pathway_summary, S5.Metadata_Summary, S6_A.Metadata_corr, S6_B.Metadata_corr_pVals, S6_C.Metadata_corr_pAdj, S7.Adonis, S8.Taxa_summary_Zeevi, S9.Gender_Species, S10.Zeevi_Gender_Species, S11_A.Gender_Pathways, S11_B.Gender_Pathways_Species, S12_A.Age_Taxa_Spearman, S12_B.Age_Taxa_glm, S13_A.ZeeviAge_Taxa_Spearman, S13_B.ZeeviAge_Taxa_glm, S14_A.Age_Pathways, S14_B.Age_Pathways_Species, S15.Stability_Phyla, S16.Stability_Metadata, S17.BC_species …]
